# Supplementary material for: N-Methyl-2-(1-methyl-3-phenyl­prop-2-en-1-yl­idene)hydrazinecarbo­thio­amide
Source: Acta Crystallogr Sect E Struct Rep Online. 2014 Jun 21;70(Pt 7):o800. doi: 10.1107/S1600536814013889 (PMC4120594; doi:10.1107/S1600536814013889)
Supplement: Supplementary file 1 [file e-70-0o800-sup1.cif]

##############################################################################
#                                                                            #
# This CIF contains the data in a paper accepted for publication in          #
# Acta Crystallographica Section E. It conforms to the requirements of       #
# Notes for Authors for Acta Crystallographica Section E, and has been       #
# peer reviewed under the auspices of the IUCr Commission on Journals.       #
#                                                                            #
# Full details of the Crystallographic Information File format               #
# are given in the paper "The Crystallographic Information File (CIF):       #
# a New Standard Archive File for Crystallography" by S. R. Hall, F. H.      #
# Allen and I. D. Brown [Acta Cryst. (1991), A47, 655-685].                  #
#                                                                            #
# The current version of the core CIF dictionary is obtainable from          #
# ftp://ftp.iucr.org/pub/cif_core.dic.                                       #
#                                                                            #
# Software is freely available for graphical display of the structure(s)     #
# in this CIF. For information consult the CIF software page                 #
# http://www.iucr.org/resources/cif/software.                                #
#                                                                            #
# This file may be used for bona fide research purposes within the           #
# scientific community so long as proper attribution is given to the journal # 
# article from which it was obtained.                                        #
#                                                                            #
##############################################################################
data_I
_database_code_depnum_ccdc_archive 'CCDC 1008277'
_audit_creation_method     SHELXL-97
_chemical_name_systematic
;
<i>N</i>-Methyl-2-(1-methyl-3-phenylprop-2-en-1-ylidene)hydrazinecarbothioamide
;
_chemical_name_common     ?
_chemical_formula_moiety     'C12 H15 N3 S'
_chemical_formula_sum     'C12 H15 N3 S'
_chemical_formula_iupac     'C12 H15 N3 S'
_chemical_formula_weight     233.33
_chemical_melting_point     ?
_symmetry_cell_setting     orthorhombic
_symmetry_space_group_name_H-M     'P b c a'
_symmetry_space_group_name_Hall     '-P 2ac 2ab'
loop_
    _symmetry_equiv_pos_as_xyz
    'x, y, z'
    '-x+1/2, -y, z+1/2'
    'x+1/2, -y+1/2, -z'
    '-x, y+1/2, -z+1/2'
    '-x, -y, -z'
    'x-1/2, y, -z-1/2'
    '-x-1/2, y-1/2, z'
    'x, -y-1/2, z-1/2'
_cell_length_a     10.5832(2)
_cell_length_b     7.9509(2)
_cell_length_c     28.9259(5)
_cell_angle_alpha     90.00
_cell_angle_beta     90.00
_cell_angle_gamma     90.00
_cell_volume     2434.00(9)
_cell_formula_units_Z     8
_cell_measurement_reflns_used     31577
_cell_measurement_theta_min     2.91
_cell_measurement_theta_max     27.485
_cell_measurement_temperature     123(2)
_exptl_crystal_description     fragment
_exptl_crystal_colour     yellow
_exptl_crystal_size_max     0.44
_exptl_crystal_size_mid     0.31
_exptl_crystal_size_min     0.266
_exptl_crystal_density_diffrn     1.273
_exptl_crystal_density_meas     ?
_exptl_crystal_density_method     'not measured'
_exptl_crystal_F_000     992
_exptl_absorpt_coefficient_mu     0.243
_exptl_absorpt_correction_type     multi-scan
_exptl_absorpt_process_details     '(Blessing, 1995)'
_exptl_absorpt_correction_T_min     0.9035
_exptl_absorpt_correction_T_max     0.9552
_exptl_special_details     ?
_diffrn_ambient_temperature     123(2)
_diffrn_radiation_type     MoK\a
_diffrn_radiation_wavelength     0.71073
_diffrn_radiation_monochromator     graphite
_diffrn_measurement_device_type     'Nonius KappaCCD'
_diffrn_measurement_method     'CCD rotation images, thick slices'
_diffrn_detector_area_resol_mean     9
_diffrn_reflns_number     26770
_diffrn_reflns_av_R_equivalents     0.0459
_diffrn_reflns_av_sigmaI/netI     0.0232
_diffrn_reflns_theta_min     3.28
_diffrn_reflns_theta_max     27.48
_diffrn_reflns_theta_full     27.48
_diffrn_measured_fraction_theta_max     0.997
_diffrn_measured_fraction_theta_full     0.997
_diffrn_reflns_limit_h_min     -13
_diffrn_reflns_limit_h_max     13
_diffrn_reflns_limit_k_min     -10
_diffrn_reflns_limit_k_max     10
_diffrn_reflns_limit_l_min     -37
_diffrn_reflns_limit_l_max     37
_diffrn_standards_number     ?
_diffrn_standards_interval_count     ?
_diffrn_standards_interval_time     ?
_diffrn_standards_decay_%     ?
_refine_special_details
;
Refinement of <i>F</i>^2^ against ALL reflections. The weighted <i>R</i>-factor
<i>wR</i> and goodness of fit <i>S</i> are based on <i>F</i>^2^, conventional
<i>R</i>-factors <i>R</i> are based on <i>F</i>, with <i>F</i> set to zero for
negative <i>F</i>^2^. The threshold expression of <i>F</i>^2^ >
\s(<i>F</i>^2^) is used only for calculating <i>R</i>-factors(gt) <i>etc</i>.
and is not relevant to the choice of reflections for refinement.
<i>R</i>-factors based on <i>F</i>^2^ are statistically about twice as large
as those based on <i>F</i>, and <i>R</i>- factors based on ALL data will be
even larger.
;
_reflns_number_total     2783
_reflns_number_gt     2414
_reflns_threshold_expression     I>2sigma(I)
_refine_ls_structure_factor_coef     Fsqd
_refine_ls_matrix_type     full
_refine_ls_R_factor_all     0.0382
_refine_ls_R_factor_gt     0.0309
_refine_ls_wR_factor_gt     0.0756
_refine_ls_wR_factor_ref     0.0799
_refine_ls_goodness_of_fit_ref     1.051
_refine_ls_restrained_S_all     1.051
_refine_ls_number_reflns     2783
_refine_ls_number_parameters     205
_refine_ls_number_restraints     0
_refine_ls_hydrogen_treatment     refall
_refine_ls_weighting_scheme     calc
_refine_ls_weighting_details
         'calc w=1/[\s^2^(Fo^2^)+(0.0349P)^2^+1.1303P] where P=(Fo^2^+2Fc^2^)/3'
_atom_sites_solution_hydrogens     geom
_atom_sites_solution_primary     direct
_atom_sites_solution_secondary     difmap
_refine_ls_shift/su_max     0.001
_refine_ls_shift/su_mean     0.000
_refine_diff_density_max     0.270
_refine_diff_density_min     -0.200
_refine_ls_extinction_method     none
_refine_ls_extinction_coef     ?
loop_
    _atom_type_symbol
    _atom_type_description
    _atom_type_scat_dispersion_real
    _atom_type_scat_dispersion_imag
    _atom_type_scat_source
    C C 0.0033 0.0016 'International Tables Vol C Tables 4.2.6.8 and 6.1.1.4'
    H H 0.0000 0.0000 'International Tables Vol C Tables 4.2.6.8 and 6.1.1.4'
    N N 0.0061 0.0033 'International Tables Vol C Tables 4.2.6.8 and 6.1.1.4'
    S S 0.1246 0.1234 'International Tables Vol C Tables 4.2.6.8 and 6.1.1.4'
_computing_data_collection     'COLLECT (Nonius, 1998)'
_computing_cell_refinement     'SCALEPACK (Otwinowski & Minor, 1997)'
_computing_data_reduction     'DENZO and SCALEPACK (Otwinowski & Minor, 1997)'
_computing_structure_solution     'SHELXS97 (Sheldrick, 2008)'
_computing_structure_refinement     'SHELXL97 (Sheldrick, 2008)'
_computing_molecular_graphics     'DIAMOND (Brandenburg, 2006)'
_computing_publication_material     'publCIF (Westrip, 2010)'
loop_
    _atom_site_type_symbol
    _atom_site_label
    _atom_site_fract_x
    _atom_site_fract_y
    _atom_site_fract_z
    _atom_site_U_iso_or_equiv
    _atom_site_adp_type
    _atom_site_calc_flag
    _atom_site_refinement_flags
    _atom_site_occupancy
    _atom_site_symmetry_multiplicity
    _atom_site_disorder_assembly
    _atom_site_disorder_group
    S S1 0.55474(3) 0.22917(4) -0.026590(10) 0.02121(10) Uani d . 1 1 . .
    N N1 0.46643(10) 0.21163(13) 0.10454(3) 0.0194(2) Uani d . 1 1 . .
    N N2 0.46052(10) 0.18678(14) 0.05748(4) 0.0197(2) Uani d . 1 1 . .
    N N3 0.62048(10) 0.37903(13) 0.05248(4) 0.0209(2) Uani d . 1 1 . .
    C C1 0.35320(12) 0.12835(15) 0.26361(4) 0.0198(3) Uani d . 1 1 . .
    C C2 0.46266(13) 0.20581(18) 0.28079(5) 0.0238(3) Uani d . 1 1 . .
    C C3 0.47782(14) 0.23114(18) 0.32807(5) 0.0265(3) Uani d . 1 1 . .
    C C4 0.38429(14) 0.18207(18) 0.35891(5) 0.0283(3) Uani d . 1 1 . .
    C C5 0.27620(14) 0.10384(19) 0.34236(5) 0.0292(3) Uani d . 1 1 . .
    C C6 0.26153(13) 0.07566(18) 0.29525(4) 0.0248(3) Uani d . 1 1 . .
    C C7 0.33153(12) 0.10103(16) 0.21392(4) 0.0203(3) Uani d . 1 1 . .
    C C8 0.39960(12) 0.16857(16) 0.17955(4) 0.0203(3) Uani d . 1 1 . .
    C C9 0.38228(11) 0.13760(15) 0.13014(4) 0.0183(2) Uani d . 1 1 . .
    C C10 0.54759(11) 0.26906(15) 0.03065(4) 0.0174(2) Uani d . 1 1 . .
    C C11 0.71582(13) 0.48111(18) 0.02979(5) 0.0252(3) Uani d . 1 1 . .
    C C12 0.27638(12) 0.03234(18) 0.11160(4) 0.0213(3) Uani d . 1 1 . .
    H HN2 0.4267(16) 0.097(2) 0.0461(6) 0.035(5) Uiso d . 1 1 . .
    H HN3 0.6058(15) 0.390(2) 0.0823(6) 0.031(4) Uiso d . 1 1 . .
    H H2 0.5277(16) 0.240(2) 0.2603(6) 0.034(4) Uiso d . 1 1 . .
    H H3 0.5538(15) 0.286(2) 0.3389(6) 0.033(4) Uiso d . 1 1 . .
    H H4 0.3962(15) 0.201(2) 0.3915(6) 0.032(4) Uiso d . 1 1 . .
    H H5 0.2119(16) 0.071(2) 0.3634(6) 0.040(5) Uiso d . 1 1 . .
    H H6 0.1862(15) 0.020(2) 0.2843(5) 0.034(4) Uiso d . 1 1 . .
    H H7 0.2640(15) 0.026(2) 0.2072(5) 0.026(4) Uiso d . 1 1 . .
    H H8 0.4663(14) 0.245(2) 0.1856(6) 0.026(4) Uiso d . 1 1 . .
    H H11A 0.6826(18) 0.530(3) 0.0021(7) 0.059(6) Uiso d . 1 1 . .
    H H11B 0.7862(19) 0.419(3) 0.0221(7) 0.052(6) Uiso d . 1 1 . .
    H H11C 0.738(2) 0.572(3) 0.0489(7) 0.061(6) Uiso d . 1 1 . .
    H H12A 0.2344(17) 0.088(2) 0.0863(6) 0.038(5) Uiso d . 1 1 . .
    H H12B 0.3056(16) -0.073(2) 0.0991(6) 0.036(5) Uiso d . 1 1 . .
    H H12C 0.2155(15) 0.005(2) 0.1358(6) 0.033(4) Uiso d . 1 1 . .
loop_
    _atom_site_aniso_label
    _atom_site_aniso_U_11
    _atom_site_aniso_U_22
    _atom_site_aniso_U_33
    _atom_site_aniso_U_12
    _atom_site_aniso_U_13
    _atom_site_aniso_U_23
    S1 0.02483(17) 0.02489(17) 0.01390(16) -0.00102(12) 0.00080(11) 0.00161(11)
    N1 0.0220(5) 0.0225(5) 0.0138(5) -0.0007(4) -0.0006(4) 0.0000(4)
    N2 0.0226(5) 0.0224(5) 0.0140(5) -0.0047(4) -0.0002(4) 0.0002(4)
    N3 0.0236(5) 0.0208(5) 0.0183(5) -0.0042(4) 0.0058(4) -0.0026(4)
    C1 0.0228(6) 0.0204(6) 0.0163(6) 0.0009(5) 0.0004(5) 0.0005(5)
    C2 0.0241(6) 0.0282(7) 0.0191(6) -0.0035(5) 0.0001(5) 0.0012(5)
    C3 0.0304(7) 0.0275(7) 0.0217(7) -0.0049(6) -0.0065(5) 0.0002(5)
    C4 0.0407(8) 0.0288(7) 0.0154(6) -0.0017(6) -0.0031(5) 0.0007(5)
    C5 0.0336(8) 0.0356(8) 0.0185(6) -0.0045(6) 0.0046(5) 0.0030(6)
    C6 0.0253(6) 0.0292(7) 0.0201(6) -0.0052(5) 0.0005(5) 0.0011(5)
    C7 0.0214(6) 0.0216(6) 0.0179(6) -0.0013(5) -0.0012(5) -0.0014(5)
    C8 0.0217(6) 0.0212(6) 0.0180(6) -0.0009(5) -0.0009(5) -0.0013(5)
    C9 0.0197(6) 0.0183(6) 0.0170(6) 0.0019(5) 0.0002(4) 0.0010(5)
    C10 0.0168(5) 0.0176(5) 0.0177(6) 0.0035(4) 0.0001(4) 0.0019(4)
    C11 0.0245(6) 0.0258(7) 0.0252(7) -0.0062(5) 0.0086(5) -0.0030(6)
    C12 0.0212(6) 0.0267(7) 0.0161(6) -0.0029(5) 0.0004(5) 0.0000(5)
_geom_special_details
;
All e.s.d.'s (except the e.s.d. in the dihedral angle between two l.s. planes)
are estimated using the full covariance matrix. The cell e.s.d.'s are taken
into account individually in the estimation of e.s.d.'s in distances, angles
and torsion angles; correlations between e.s.d.'s in cell parameters are only
used when they are defined by crystal symmetry. An approximate (isotropic)
treatment of cell e.s.d.'s is used for estimating e.s.d.'s involving l.s.
planes.
;
loop_
    _geom_bond_atom_site_label_1
    _geom_bond_atom_site_label_2
    _geom_bond_site_symmetry_2
    _geom_bond_distance
    _geom_bond_publ_flag
    S1 C10 . 1.6875(12) ?
    N1 C9 . 1.2994(16) ?
    N1 N2 . 1.3769(14) ?
    N2 C10 . 1.3708(15) ?
    N2 HN2 . 0.862(18) ?
    N3 C10 . 1.3261(16) ?
    N3 C11 . 1.4518(16) ?
    N3 HN3 . 0.879(17) ?
    C1 C6 . 1.3980(18) ?
    C1 C2 . 1.4029(18) ?
    C1 C7 . 1.4716(17) ?
    C2 C3 . 1.3917(18) ?
    C2 H2 . 0.949(18) ?
    C3 C4 . 1.388(2) ?
    C3 H3 . 0.965(17) ?
    C4 C5 . 1.387(2) ?
    C4 H4 . 0.964(17) ?
    C5 C6 . 1.3896(19) ?
    C5 H5 . 0.950(18) ?
    C6 H6 . 0.967(17) ?
    C7 C8 . 1.3402(18) ?
    C7 H7 . 0.950(16) ?
    C8 C9 . 1.4616(16) ?
    C8 H8 . 0.948(16) ?
    C9 C12 . 1.4981(17) ?
    C11 H11A . 0.96(2) ?
    C11 H11B . 0.92(2) ?
    C11 H11C . 0.94(2) ?
    C12 H12A . 0.965(18) ?
    C12 H12B . 0.964(18) ?
    C12 H12C . 0.977(17) ?
loop_
    _geom_angle_atom_site_label_1
    _geom_angle_atom_site_label_2
    _geom_angle_atom_site_label_3
    _geom_angle_site_symmetry_1
    _geom_angle_site_symmetry_3
    _geom_angle
    _geom_angle_publ_flag
    C9 N1 N2 . . 117.87(10) ?
    C10 N2 N1 . . 117.43(10) ?
    C10 N2 HN2 . . 117.2(11) ?
    N1 N2 HN2 . . 121.0(11) ?
    C10 N3 C11 . . 123.89(11) ?
    C10 N3 HN3 . . 115.2(11) ?
    C11 N3 HN3 . . 120.8(11) ?
    C6 C1 C2 . . 118.21(12) ?
    C6 C1 C7 . . 119.15(11) ?
    C2 C1 C7 . . 122.64(11) ?
    C3 C2 C1 . . 120.46(12) ?
    C3 C2 H2 . . 119.3(10) ?
    C1 C2 H2 . . 120.3(10) ?
    C4 C3 C2 . . 120.56(13) ?
    C4 C3 H3 . . 120.8(10) ?
    C2 C3 H3 . . 118.7(10) ?
    C5 C4 C3 . . 119.49(12) ?
    C5 C4 H4 . . 121.0(10) ?
    C3 C4 H4 . . 119.5(10) ?
    C4 C5 C6 . . 120.18(13) ?
    C4 C5 H5 . . 119.6(11) ?
    C6 C5 H5 . . 120.2(11) ?
    C5 C6 C1 . . 121.07(13) ?
    C5 C6 H6 . . 119.2(10) ?
    C1 C6 H6 . . 119.7(10) ?
    C8 C7 C1 . . 125.58(12) ?
    C8 C7 H7 . . 120.2(9) ?
    C1 C7 H7 . . 114.3(9) ?
    C7 C8 C9 . . 126.19(12) ?
    C7 C8 H8 . . 121.4(10) ?
    C9 C8 H8 . . 112.4(10) ?
    N1 C9 C8 . . 113.27(11) ?
    N1 C9 C12 . . 124.17(11) ?
    C8 C9 C12 . . 122.55(11) ?
    N3 C10 N2 . . 115.86(11) ?
    N3 C10 S1 . . 124.41(9) ?
    N2 C10 S1 . . 119.73(9) ?
    N3 C11 H11A . . 110.6(12) ?
    N3 C11 H11B . . 111.8(13) ?
    H11A C11 H11B . . 108.3(17) ?
    N3 C11 H11C . . 109.8(13) ?
    H11A C11 H11C . . 105.7(18) ?
    H11B C11 H11C . . 110.4(18) ?
    C9 C12 H12A . . 111.0(10) ?
    C9 C12 H12B . . 112.4(10) ?
    H12A C12 H12B . . 105.3(14) ?
    C9 C12 H12C . . 111.2(10) ?
    H12A C12 H12C . . 110.1(14) ?
    H12B C12 H12C . . 106.6(14) ?
loop_
    _geom_torsion_atom_site_label_1
    _geom_torsion_atom_site_label_2
    _geom_torsion_atom_site_label_3
    _geom_torsion_atom_site_label_4
    _geom_torsion_site_symmetry_1
    _geom_torsion_site_symmetry_2
    _geom_torsion_site_symmetry_3
    _geom_torsion_site_symmetry_4
    _geom_torsion
    _geom_torsion_publ_flag
    N1 N1 N2 C10 1 . . . 0.00(9) ?
    C9 N1 N2 C10 . . . . 178.27(11) ?
    C9 N1 N2 N1 . . . 1 0E1(10)
                               ?
    C6 C1 C2 C3 . . . . -0.9(2) ?
    C7 C1 C2 C3 . . . . 178.99(13) ?
    C1 C2 C3 C4 . . . . -0.8(2) ?
    C2 C3 C4 C5 . . . . 1.4(2) ?
    C3 C4 C5 C6 . . . . -0.3(2) ?
    C4 C5 C6 C1 . . . . -1.4(2) ?
    C2 C1 C6 C5 . . . . 2.0(2) ?
    C7 C1 C6 C5 . . . . -177.89(13) ?
    C6 C1 C7 C8 . . . . 168.26(13) ?
    C2 C1 C7 C8 . . . . -11.7(2) ?
    C1 C7 C8 C9 . . . . 177.50(12) ?
    N2 N1 C9 N1 . . . 1 0E1(10)
                               ?
    N1 N1 C9 C8 1 . . . 0.00(7) ?
    N2 N1 C9 C8 . . . . 178.31(10) ?
    N1 N1 C9 C12 1 . . . 0.000(19) ?
    N2 N1 C9 C12 . . . . -2.44(18) ?
    C7 C8 C9 N1 . . . 1 -176.06(12) ?
    C7 C8 C9 N1 . . . . -176.06(12) ?
    C7 C8 C9 C12 . . . . 4.7(2) ?
    C11 N3 C10 N2 . . . . -178.42(12) ?
    C11 N3 C10 S1 . . . . 0.53(18) ?
    N1 N2 C10 N3 1 . . . -7.04(16) ?
    N1 N2 C10 N3 . . . . -7.04(16) ?
    N1 N2 C10 S1 1 . . . 173.96(9) ?
    N1 N2 C10 S1 . . . . 173.96(9) ?
loop_
    _geom_hbond_atom_site_label_D
    _geom_hbond_atom_site_label_H
    _geom_hbond_atom_site_label_A
    _geom_hbond_site_symmetry_A
    _geom_hbond_distance_DH
    _geom_hbond_distance_HA
    _geom_hbond_distance_DA
    _geom_hbond_angle_DHA
    N3 HN3 N1 1 0.879(17) 2.143(16) 2.5877(15) 110.7(13)
    N2 HN2 S1 5_655 0.862(18) 2.663(18) 3.4296(12) 148.7(15)
data_publication_text
_journal_date_recd_electronic     2014-05-30
_journal_date_accepted     2014-06-13
_journal_name_full     'Acta Crystallographica, Section E'
_journal_year     2014
_journal_volume     70
_journal_issue      7
_journal_page_first     o800
_journal_page_last     o800
_journal_paper_category     QO
_journal_paper_doi     10.1107/S1600536814013889
_journal_coeditor_code     BX2460
_publ_contact_author_name     'Adriano Bof de Oliveira'
_publ_contact_author_address
;
Universidade Federal de Sergipe
Av. Marechal Rondon s/n, Campus
49100-000 S\~ao Crist\'ov\~ao-SE
Brazil
;
_publ_contact_author_email     'adriano@daad-alumni.de'
_publ_contact_author_fax     '55(79)21056651'
_publ_contact_author_phone     '55(79)21056658'
_publ_section_title
;
<i>N</i>-Methyl-2-(1-methyl-3-phenylprop-2-en-1-ylidene)hydrazinecarbothioamide
;
loop_
    _publ_author_name
    _publ_author_footnote
    _publ_author_address
    'Rocha, Fillipe Vieira' .
;
Instituto de Qu\'imica
Universidade Estadual Paulista
Rua Francisco Degni s/n
14801-970 Araraquara-SP
Brazil
;
    'Godoy Netto, Adelino Vieira de' .
;
Instituto de Qu\'imica
Universidade Estadual Paulista
Rua Francisco Degni s/n
14801-970 Araraquara-SP
Brazil
;
    'Beck, Johannes' .
;
Institut f\"ur Anorganische Chemie
Universit\"at Bonn
Gerhard-Domagk-Strasse 1
D-53121 Bonn
Germany
;
    'Daniels, J\"org' .
;
Institut f\"ur Anorganische Chemie
Universit\"at Bonn
Gerhard-Domagk-Strasse 1
D-53121 Bonn
Germany
;
    'Oliveira, Adriano Bof de' .
;
Departamento de Qu\'imica
Universidade Federal de Sergipe
Av. Marechal Rondon s/n, Campus
49100-000 S\~ao Crist\'ov\~ao-SE
Brazil
;
