# Supplementary material for: N-Methyl-2-(1-methyl-3-phenyl­prop-2-en-1-yl­idene)hydrazinecarbo­thio­amide
Source: Acta Crystallogr Sect E Struct Rep Online. 2014 Jun 21;70(Pt 7):o800. doi: 10.1107/S1600536814013889 (PMC4120594; doi:10.1107/S1600536814013889)
Supplement: Supplementary file 2 [file e-70-0o800-Isup2.hkl]

# 
# h,k,l, Fc-squared, Fo-squared, sigma(Fo-squared) and status flag 
# 
data_I
_shelx_title ' shelx in P b 21 a           New: Pbca' 
_shelx_refln_list_code          4 
_shelx_F_calc_maximum      144.43 
_exptl_crystal_F_000       992.00 
_reflns_d_resolution_high  0.7702 
 
loop_ 
 _symmetry_equiv_pos_as_xyz 
 'x, y, z' 
 '-x+1/2, -y, z+1/2' 
 'x+1/2, -y+1/2, -z' 
 '-x, y+1/2, -z+1/2' 
 '-x, -y, -z' 
 'x-1/2, y, -z-1/2' 
 '-x-1/2, y-1/2, z' 
 'x, -y-1/2, z-1/2' 
 
_cell_length_a    10.5832 
_cell_length_b     7.9509 
_cell_length_c    28.9259 
_cell_angle_alpha  90.000 
_cell_angle_beta   90.000 
_cell_angle_gamma  90.000 
 
_shelx_F_squared_multiplier     1.000 
 
loop_ 
 _refln_index_h 
 _refln_index_k 
 _refln_index_l 
 _refln_F_squared_calc 
 _refln_F_squared_meas 
 _refln_F_squared_sigma 
 _refln_observed_status 
   2   0   0     9133.75     9286.14    101.73 o 
   4   0   0     4639.71     4521.38     54.97 o 
   6   0   0     3192.19     2955.65     40.38 o 
   8   0   0      123.71      132.38      5.94 o 
  10   0   0     3312.38     3325.95     58.82 o 
  12   0   0     3515.86     3579.59     81.20 o 
   2   1   0     9189.61     9289.55     72.15 o 
   4   1   0     1364.56     1318.63     11.90 o 
   6   1   0      408.52      380.39      6.73 o 
   8   1   0       84.83       82.47      4.20 o 
  10   1   0     2256.31     2304.27     38.13 o 
  12   1   0     1566.82     1638.17     35.89 o 
   4   2   0        9.25        7.78      1.90 o 
   6   2   0        9.97        5.67      3.35 o 
   8   2   0     2473.75     2393.99     28.72 o 
  10   2   0     2835.16     2902.83     47.48 o 
  12   2   0     1295.06     1314.38     29.79 o 
   2   3   0     3186.23     3168.99     31.24 o 
   4   3   0        7.41       33.44      2.34 o 
   6   3   0     1910.22     1879.15     30.10 o 
   8   3   0       14.90        9.91      5.28 o 
  10   3   0      559.67      554.15     13.62 o 
  12   3   0     2241.64     2304.39     47.40 o 
   0   4   0     1733.71     1457.52     36.21 o 
   2   4   0     9567.57     9565.86    134.61 o 
   4   4   0    11786.73    12257.49    158.35 o 
   6   4   0      289.31      308.68      9.19 o 
   8   4   0     4574.48     4642.46     93.11 o 
  10   4   0     1030.52     1056.59     22.73 o 
  12   4   0      654.27      679.79     19.75 o 
   2   5   0     4028.26     4217.21     80.62 o 
   4   5   0     2531.53     2486.58     38.32 o 
   6   5   0      118.30      118.46      5.05 o 
   8   5   0      107.81       98.22      7.16 o 
  10   5   0      115.19      124.12     10.79 o 
  12   5   0      109.80      109.03     12.99 o 
   0   6   0     1367.83     1399.93     39.59 o 
   2   6   0      364.31      332.74      9.68 o 
   4   6   0     1346.23     1375.40     29.71 o 
   6   6   0        5.58       -3.42      5.32 o 
   8   6   0      756.62      770.59     18.39 o 
  10   6   0     1392.05     1442.82     33.39 o 
   2   7   0     1140.06     1148.37     19.73 o 
   4   7   0     3465.09     3596.46     64.70 o 
   6   7   0      197.37      202.74     11.09 o 
   8   7   0        0.25        1.77      7.79 o 
  10   7   0      111.87      119.44     13.13 o 
   0   8   0      804.47      799.87     40.01 o 
   2   8   0        1.51        3.21      6.27 o 
   4   8   0      225.73      220.49     13.43 o 
   6   8   0       35.06       18.04      7.49 o 
   8   8   0       22.61       31.01     26.97 o 
   2   9   0      250.23      274.99     14.28 o 
   4   9   0      403.23      371.67     16.50 o 
   6   9   0      777.28      747.00     41.94 o 
   0  10   0       83.34       80.51     25.07 o 
   2  10   0       11.26        9.69     10.02 o 
   1   1   1      236.28      234.88      3.42 o 
   2   1   1    20859.29    19205.00    407.12 o 
   3   1   1     1909.99     1879.94     10.21 o 
   4   1   1      477.88      510.53      3.77 o 
   5   1   1        0.01        2.22      1.15 o 
   6   1   1       65.07       62.89      1.93 o 
   7   1   1        3.57        1.81      1.59 o 
   8   1   1       57.26       53.40      2.43 o 
   9   1   1      419.08      411.20      6.73 o 
  10   1   1      625.76      651.52      9.90 o 
  11   1   1        2.83       -3.73      3.73 o 
  12   1   1       75.24       65.44      7.61 o 
  13   1   1        4.61       -6.67      6.67 o 
   1   2   1     1677.88     1672.72      9.13 o 
   2   2   1     1449.15     1447.79      8.45 o 
   3   2   1     3187.26     3172.43     19.11 o 
   4   2   1       15.41       43.29      2.72 o 
   5   2   1      146.37      150.65      2.80 o 
   6   2   1        4.48        1.64      1.62 o 
   7   2   1       87.06      103.26      2.65 o 
   8   2   1      489.74      490.80      6.00 o 
   9   2   1      146.05      144.28      4.62 o 
  10   2   1       93.08      114.18      4.99 o 
  11   2   1      439.63      461.75      9.55 o 
  12   2   1        0.04        8.71      4.62 o 
  13   2   1       11.93        6.27      4.80 o 
   1   3   1     3070.13     2886.43     21.28 o 
   2   3   1    13085.96    13298.51    119.20 o 
   3   3   1     1489.29     1555.76     11.97 o 
   4   3   1     1866.56     1842.58     16.81 o 
   5   3   1      240.21      224.03      6.11 o 
   6   3   1      149.41      162.04      3.88 o 
   7   3   1      554.92      519.14      6.64 o 
   8   3   1      434.19      441.15      8.69 o 
   9   3   1      426.43      450.84      8.83 o 
  10   3   1      250.18      267.48      7.32 o 
  11   3   1       77.95       70.58      4.64 o 
  12   3   1      180.01      175.14      6.49 o 
  13   3   1       83.18       79.49      6.11 o 
   0   4   1      937.45     1040.70     13.30 o 
   1   4   1      205.93      211.36      3.29 o 
   2   4   1     6937.23     7087.40     64.99 o 
   3   4   1        0.81        8.51      1.99 o 
   4   4   1      693.52      720.71      8.66 o 
   5   4   1        3.54        4.85      1.89 o 
   6   4   1       68.33       64.75      3.65 o 
   7   4   1       90.91       82.75      3.98 o 
   8   4   1       49.14       57.01      4.27 o 
   9   4   1      129.31      128.51      5.69 o 
  10   4   1      128.29      140.13      5.36 o 
  11   4   1       93.42       95.16      7.22 o 
  12   4   1      230.98      214.30      8.42 o 
   1   5   1     2620.86     2539.09     23.09 o 
   2   5   1        7.69        4.86      2.17 o 
   3   5   1      915.56      894.91     13.67 o 
   4   5   1     3184.00     3268.89     35.31 o 
   5   5   1       35.17       26.06      2.63 o 
   6   5   1      712.08      725.93      9.87 o 
   7   5   1      275.08      291.73      6.99 o 
   8   5   1       77.71       76.59      4.65 o 
   9   5   1      248.88      262.12      8.26 o 
  10   5   1      177.10      198.63      8.66 o 
  11   5   1      380.38      385.94     10.95 o 
  12   5   1      156.86      141.95      7.95 o 
   0   6   1      135.28      127.07      4.33 o 
   1   6   1       53.40       45.10      4.11 o 
   2   6   1      647.54      698.76     10.74 o 
   3   6   1     2145.62     2129.40     25.91 o 
   4   6   1      890.73      958.64     13.66 o 
   5   6   1      186.70      187.98      5.27 o 
   6   6   1       29.27       25.87      3.46 o 
   7   6   1       87.20       90.08      5.72 o 
   8   6   1       15.19       20.12      5.01 o 
   9   6   1        8.33       22.86      5.43 o 
  10   6   1       20.18       21.00      5.56 o 
  11   6   1       18.72       19.80      6.24 o 
   1   7   1      950.32      947.07     16.91 o 
   2   7   1        7.98        8.80      3.34 o 
   3   7   1      177.85      174.40      6.98 o 
   4   7   1      326.84      326.84      7.60 o 
   5   7   1       18.89       15.89      4.08 o 
   6   7   1     1388.73     1380.07     20.24 o 
   7   7   1      305.03      321.96      8.01 o 
   8   7   1      215.00      208.85      8.97 o 
   9   7   1      394.49      394.15     10.69 o 
  10   7   1       17.22       28.48      6.76 o 
   0   8   1       82.75       90.19     10.60 o 
   1   8   1      546.63      550.30     11.41 o 
   2   8   1        0.53        2.58      4.74 o 
   3   8   1       23.70       21.18      4.52 o 
   4   8   1      460.92      432.78     11.47 o 
   5   8   1      626.19      634.38     12.66 o 
   6   8   1      236.38      227.70      8.08 o 
   7   8   1        2.18       -1.02      7.37 o 
   8   8   1        6.81        4.30      7.11 o 
   1   9   1      100.45      104.79      5.93 o 
   2   9   1      118.02      114.34      6.48 o 
   3   9   1      170.29      180.31     13.35 o 
   4   9   1        0.12        7.61      5.62 o 
   5   9   1       10.13        6.11      6.56 o 
   6   9   1      201.70      172.20     12.06 o 
   0  10   1        0.05       -9.06      9.23 o 
   1  10   1       95.80       93.57      7.49 o 
   2  10   1        0.19       14.62      6.31 o 
   3  10   1      236.32      252.29      9.34 o 
   2   0   2    13480.04    13326.07    129.85 o 
   3   0   2     4197.87     4166.90     28.88 o 
   4   0   2      848.40      888.88      8.22 o 
   5   0   2     1504.02     1370.91     15.99 o 
   6   0   2     2885.15     2895.24     29.42 o 
   7   0   2     1296.16     1193.04     13.02 o 
   8   0   2     3657.39     3716.10     40.33 o 
   9   0   2       19.12       25.89      4.70 o 
  10   0   2      760.45      767.13     13.12 o 
  11   0   2       10.60       15.59      5.96 o 
  12   0   2     1953.64     2070.40     40.72 o 
  13   0   2        0.54       15.22      7.06 o 
   1   1   2     1404.39     1311.81      8.27 o 
   3   1   2       26.60       19.61      0.68 o 
   4   1   2     6280.31     6131.29     39.50 o 
   5   1   2      329.61      374.57      3.92 o 
   6   1   2     1954.85     1897.09     16.02 o 
   7   1   2      167.10      206.22      3.75 o 
   8   1   2      670.04      694.49      9.41 o 
   9   1   2       36.10       38.35      2.80 o 
  10   1   2        8.56        8.86      4.29 o 
  11   1   2        7.15        3.09      3.78 o 
  12   1   2      561.36      561.91     10.44 o 
  13   1   2      215.38      196.86      7.52 o 
   0   2   2     4899.29     4821.69     45.81 o 
   1   2   2        2.97        3.76      0.53 o 
   2   2   2     5384.14     5200.20     27.35 o 
   3   2   2     1324.61     1260.17      8.53 o 
   4   2   2      187.67      156.72      2.10 o 
   5   2   2     1276.07     1193.41     11.03 o 
   6   2   2      810.44      807.05      7.86 o 
   7   2   2      308.25      275.80      6.15 o 
   8   2   2     2453.48     2430.82     21.77 o 
   9   2   2        1.94        1.59      2.94 o 
  10   2   2     2859.04     2967.56     31.18 o 
  11   2   2       22.74       31.54      4.31 o 
  12   2   2      119.86      124.13      5.71 o 
  13   2   2       16.53       19.14      4.87 o 
   1   3   2     1919.92     1771.69     12.91 o 
   2   3   2        5.21        3.63      1.20 o 
   3   3   2      318.67      316.98      3.31 o 
   4   3   2    11532.69    11330.05     98.11 o 
   5   3   2      667.27      783.77     10.21 o 
   6   3   2     4384.64     4432.94     44.35 o 
   7   3   2       66.53       77.62      2.95 o 
   8   3   2      606.55      623.11      9.48 o 
   9   3   2        2.43        5.10      4.24 o 
  10   3   2      134.57      129.34      5.40 o 
  11   3   2        3.64        4.27      3.80 o 
  12   3   2       98.56       95.89      5.78 o 
  13   3   2       17.87       16.60      6.25 o 
   0   4   2    10061.88    10326.35    123.06 o 
   1   4   2      627.30      575.74      5.97 o 
   2   4   2        8.80        8.39      1.77 o 
   3   4   2      209.41      253.65      3.85 o 
   4   4   2      143.34      130.34      3.75 o 
   5   4   2      782.72      780.28      9.73 o 
   6   4   2      232.30      221.31      6.27 o 
   7   4   2        1.06       -2.92      2.92 o 
   8   4   2     1826.13     1858.66     26.76 o 
   9   4   2       22.87       27.71      4.54 o 
  10   4   2     1421.73     1479.69     21.66 o 
  11   4   2       72.74       84.39      7.45 o 
  12   4   2       61.18       50.49      5.90 o 
   1   5   2     1202.26     1215.72     12.25 o 
   2   5   2       75.66       76.16      6.75 o 
   3   5   2       49.02       34.17      2.16 o 
   4   5   2     2567.62     2636.30     30.34 o 
   5   5   2      480.81      499.69      8.65 o 
   6   5   2     4715.15     4824.87     48.30 o 
   7   5   2       45.59       45.54      6.05 o 
   8   5   2      258.83      248.56      9.21 o 
   9   5   2        0.07       -3.84      5.14 o 
  10   5   2        0.22        4.64      4.41 o 
  11   5   2        9.88        8.69      5.27 o 
  12   5   2      259.44      217.30     12.27 o 
   0   6   2      252.31      263.92      7.32 o 
   1   6   2      201.10      192.59      4.30 o 
   2   6   2     2018.58     2106.68     25.34 o 
   3   6   2       41.31       32.72      3.25 o 
   4   6   2      351.11      345.73     11.01 o 
   5   6   2      193.14      189.00      5.59 o 
   6   6   2      401.32      372.00      8.46 o 
   7   6   2      120.98      112.96      6.40 o 
   8   6   2      369.88      394.32     11.36 o 
   9   6   2       39.63       48.72      6.04 o 
  10   6   2      127.12      121.80      7.40 o 
  11   6   2      111.23       93.56     11.06 o 
   1   7   2      119.76      131.45      5.33 o 
   2   7   2     1269.18     1286.79     17.57 o 
   3   7   2      192.34      185.56      5.81 o 
   4   7   2      456.18      504.34     10.90 o 
   5   7   2      437.13      438.89      9.84 o 
   6   7   2      483.06      478.80     11.08 o 
   7   7   2      510.74      481.34      9.63 o 
   8   7   2      812.73      820.07     14.18 o 
   9   7   2       14.72        6.17      6.46 o 
  10   7   2        0.55        7.15      5.52 o 
   0   8   2      496.80      535.38     13.91 o 
   1   8   2        0.57        3.18      3.41 o 
   2   8   2       82.54       81.22      7.41 o 
   3   8   2        0.01       -3.24      3.24 o 
   4   8   2       16.67       15.43      4.47 o 
   5   8   2       70.55       70.25      6.59 o 
   6   8   2      435.80      409.66     12.06 o 
   7   8   2       86.64       78.67      6.63 o 
   8   8   2       26.66       16.75      6.76 o 
   1   9   2        0.04       -1.76      5.79 o 
   2   9   2      250.81      259.99      7.89 o 
   3   9   2      393.15      404.50     11.10 o 
   4   9   2      177.32      180.87      7.85 o 
   5   9   2       39.28       33.59      6.65 o 
   6   9   2       78.71      103.32      8.59 o 
   0  10   2       60.04       46.59     11.15 o 
   1  10   2       78.87       78.05      7.43 o 
   2  10   2        1.85        2.77      5.53 o 
   3  10   2        0.98       -6.05      6.05 o 
   1   1   3      490.86      450.65      3.10 o 
   2   1   3     1850.29     1671.32      9.10 o 
   3   1   3     3109.55     3119.29     16.03 o 
   4   1   3      677.83      720.20      5.36 o 
   5   1   3       35.60       60.66      1.65 o 
   6   1   3      212.83      217.52      3.16 o 
   7   1   3       10.94       14.72      1.93 o 
   8   1   3      548.93      562.82      7.57 o 
   9   1   3      161.54      176.06      4.38 o 
  10   1   3      628.14      657.68      8.79 o 
  11   1   3       65.50       66.27      6.02 o 
  12   1   3        2.78       14.09      4.51 o 
  13   1   3       29.99       15.42      5.94 o 
   0   2   3     3571.22     3614.38     30.67 o 
   1   2   3     1884.64     1859.17     11.13 o 
   2   2   3     1182.49     1219.02      7.45 o 
   3   2   3     1683.83     1824.80     12.47 o 
   4   2   3     1795.49     1895.93     13.76 o 
   5   2   3      553.95      702.08      7.55 o 
   6   2   3      225.89      240.34      4.57 o 
   7   2   3       79.83       74.54      3.25 o 
   8   2   3        2.66        8.48      2.43 o 
   9   2   3      372.58      397.74      7.14 o 
  10   2   3      202.34      208.41      5.15 o 
  11   2   3       34.56       31.21      4.60 o 
  12   2   3      102.07       95.82      7.31 o 
  13   2   3       27.02       13.25      5.03 o 
   1   3   3      693.44      639.21      5.90 o 
   2   3   3     1090.94     1083.64      8.54 o 
   3   3   3      247.71      309.60      3.83 o 
   4   3   3     4287.68     4298.23     38.44 o 
   5   3   3     1826.90     1936.07     19.51 o 
   6   3   3        0.11        5.38      2.17 o 
   7   3   3      604.79      658.55      8.61 o 
   8   3   3      185.14      180.51      5.15 o 
   9   3   3       94.58       99.41      5.17 o 
  10   3   3       83.37       77.58      6.35 o 
  11   3   3      488.06      492.91      9.28 o 
  12   3   3       83.15       79.09      6.87 o 
  13   3   3       36.64       35.60      5.36 o 
   0   4   3      800.91      839.19     12.07 o 
   1   4   3      552.68      575.97      5.81 o 
   2   4   3        0.05        2.79      2.02 o 
   3   4   3       32.99       54.96      1.93 o 
   4   4   3        6.06        9.09      1.65 o 
   5   4   3      579.83      554.96      7.71 o 
   6   4   3      123.28      129.94      3.91 o 
   7   4   3      284.38      316.82      6.15 o 
   8   4   3      162.03      157.17      5.06 o 
   9   4   3      118.28      119.38      6.01 o 
  10   4   3        2.58       11.09      8.13 o 
  11   4   3       49.53       61.94      6.07 o 
  12   4   3        0.80       -0.45      4.94 o 
   1   5   3     2067.78     2110.11     22.21 o 
   2   5   3     1067.97     1086.33     12.58 o 
   3   5   3      397.63      391.42      5.77 o 
   4   5   3       61.48       66.25      3.17 o 
   5   5   3      444.71      460.99      9.12 o 
   6   5   3     1705.59     1679.32     19.86 o 
   7   5   3      262.07      254.48      5.57 o 
   8   5   3      412.07      409.31      8.40 o 
   9   5   3      724.46      759.28     16.19 o 
  10   5   3        0.02        5.17      4.70 o 
  11   5   3        1.47       -3.94      5.14 o 
   0   6   3      403.01      440.97     12.03 o 
   1   6   3       23.12       18.21      2.26 o 
   2   6   3      148.80      152.76      4.65 o 
   3   6   3       28.83       23.58      2.68 o 
   4   6   3      265.36      262.76      6.49 o 
   5   6   3      271.80      273.74      9.61 o 
   6   6   3      327.31      316.14      7.84 o 
   7   6   3        0.70        0.60      3.82 o 
   8   6   3      275.11      279.14      8.20 o 
   9   6   3       17.64       14.48      6.70 o 
  10   6   3        0.09       -5.31      5.31 o 
  11   6   3      162.12      187.58     12.62 o 
   1   7   3     1768.84     1813.69     22.87 o 
   2   7   3       72.87       71.98      5.17 o 
   3   7   3       24.29       15.41      3.14 o 
   4   7   3      632.65      619.03      9.98 o 
   5   7   3       26.97       18.87      4.11 o 
   6   7   3      332.54      346.76     15.58 o 
   7   7   3      285.65      302.20      9.17 o 
   8   7   3      383.81      381.24      9.61 o 
   9   7   3       25.32       23.17      6.11 o 
  10   7   3       69.17       74.61      9.04 o 
   0   8   3      896.01      914.65     28.70 o 
   1   8   3       18.78       10.81      3.85 o 
   2   8   3       26.42       27.39      4.68 o 
   3   8   3      136.48      157.43      8.28 o 
   4   8   3        1.54        3.18      4.84 o 
   5   8   3       18.54       32.04      6.33 o 
   6   8   3       46.42       43.60      5.62 o 
   7   8   3      429.06      424.51     11.11 o 
   8   8   3       62.63       49.62      6.35 o 
   1   9   3      306.57      306.96      7.51 o 
   2   9   3       88.52       95.16      6.11 o 
   3   9   3      238.92      237.64     10.79 o 
   4   9   3      390.55      384.10     10.54 o 
   5   9   3       11.96        8.28      5.83 o 
   6   9   3      112.43      105.25      8.31 o 
   0  10   3      458.48      467.65     21.57 o 
   1  10   3       18.66       21.67      7.54 o 
   2  10   3      229.23      233.13      9.34 o 
   3  10   3       53.68       70.76      7.60 o 
   1   0   4      541.32      574.43      5.63 o 
   2   0   4     3168.64     3132.00     24.93 o 
   3   0   4       24.68       17.47      1.05 o 
   4   0   4      205.24      199.87      2.74 o 
   5   0   4    17692.89    18155.58    206.46 o 
   6   0   4      104.26      136.34      3.43 o 
   7   0   4     4048.60     4200.33     40.31 o 
   8   0   4     4214.97     4452.23     77.34 o 
   9   0   4     1642.94     1717.63     29.05 o 
  10   0   4     3250.73     3273.21     44.95 o 
  11   0   4      104.15      119.19     13.08 o 
  12   0   4        4.17       13.47      7.52 o 
  13   0   4      107.32       96.14      8.05 o 
   1   1   4     9217.38     8672.66     50.74 o 
   2   1   4    12202.25    11936.60     81.05 o 
   3   1   4     2784.15     2956.79     15.49 o 
   4   1   4    12599.91    12832.72     83.50 o 
   5   1   4     1622.04     1686.37     12.36 o 
   6   1   4     2114.21     2040.82     15.87 o 
   7   1   4      671.21      592.85      7.99 o 
   8   1   4        3.87        4.16      2.30 o 
   9   1   4      452.77      440.05      7.56 o 
  10   1   4      322.54      332.85      6.72 o 
  11   1   4      521.69      529.03     12.18 o 
  12   1   4       48.54       48.89      4.76 o 
  13   1   4      153.21      139.45      8.62 o 
   0   2   4     1769.82     1714.41     15.01 o 
   1   2   4      494.94      488.42      3.50 o 
   2   2   4     2464.96     2344.03     13.37 o 
   3   2   4     4427.16     4523.46     30.90 o 
   4   2   4     1044.48     1087.88      8.80 o 
   5   2   4     3095.87     3234.28     27.31 o 
   6   2   4      843.80      851.61      9.27 o 
   7   2   4     3340.25     3418.31     31.96 o 
   8   2   4     2026.16     2018.28     21.25 o 
   9   2   4      380.45      359.19      6.31 o 
  10   2   4     1416.64     1463.71     16.63 o 
  11   2   4       23.82       25.70      4.71 o 
  12   2   4      202.49      183.92      7.68 o 
  13   2   4       98.26      102.55      6.15 o 
   1   3   4       94.37      150.99      2.29 o 
   2   3   4     4243.46     4229.86     31.87 o 
   3   3   4     1332.79     1395.91     11.49 o 
   4   3   4     3489.91     3279.01     27.40 o 
   5   3   4      982.18      873.39     11.08 o 
   6   3   4     1942.88     1959.06     19.49 o 
   7   3   4      977.89      974.50     12.19 o 
   8   3   4     2169.64     2201.39     20.83 o 
   9   3   4      214.07      208.69      5.33 o 
  10   3   4      274.81      277.36      8.25 o 
  11   3   4      301.52      310.94      7.28 o 
  12   3   4      174.73      166.79      6.34 o 
  13   3   4      133.61      128.28      6.98 o 
   0   4   4     2180.22     2118.61     25.05 o 
   1   4   4      269.35      265.62      3.96 o 
   2   4   4     1394.81     1423.55     12.80 o 
   3   4   4     5380.21     5634.62     50.48 o 
   4   4   4      117.09      120.64      3.49 o 
   5   4   4       20.70       11.65      2.85 o 
   6   4   4     1479.27     1506.37     16.97 o 
   7   4   4      299.86      301.85      6.17 o 
   8   4   4      755.68      778.91     19.93 o 
   9   4   4       39.15       26.15      3.85 o 
  10   4   4       91.48       80.22      5.89 o 
  11   4   4       18.30       26.72      5.08 o 
  12   4   4      494.41      462.44     11.05 o 
   1   5   4      100.66       69.73      2.20 o 
   2   5   4      354.08      342.35      5.09 o 
   3   5   4        1.67        2.73      2.01 o 
   4   5   4      784.57      719.13      9.90 o 
   5   5   4      190.68      189.97      6.46 o 
   6   5   4     3103.72     3144.42     43.85 o 
   7   5   4        8.13        3.02      2.99 o 
   8   5   4      538.75      527.05      9.01 o 
   9   5   4      459.96      447.91     11.70 o 
  10   5   4        3.84        8.28      5.55 o 
  11   5   4       60.32       44.92      6.06 o 
   0   6   4     2136.50     2195.02     39.39 o 
   1   6   4      449.00      460.24      7.99 o 
   2   6   4      573.38      591.07      8.09 o 
   3   6   4        5.26        5.85      2.40 o 
   4   6   4      168.33      168.58      4.91 o 
   5   6   4      758.27      762.30     13.04 o 
   6   6   4      273.34      271.53      6.99 o 
   7   6   4      195.29      188.20      6.92 o 
   8   6   4      106.31      105.88      7.99 o 
   9   6   4       11.99       11.24      6.13 o 
  10   6   4      244.20      253.00      9.16 o 
  11   6   4        0.60       -7.21      7.21 o 
   1   7   4       70.62       66.41      4.05 o 
   2   7   4        4.02        2.97      3.77 o 
   3   7   4      101.28      105.98      6.31 o 
   4   7   4     1272.20     1297.56     18.59 o 
   5   7   4      290.90      294.15      7.42 o 
   6   7   4      453.81      459.88      9.42 o 
   7   7   4      103.24      107.43      7.28 o 
   8   7   4      176.33      178.80      8.00 o 
   9   7   4      449.85      416.59     10.79 o 
   0   8   4      729.92      761.50     15.94 o 
   1   8   4      160.24      138.35      7.20 o 
   2   8   4       89.98       85.04      5.30 o 
   3   8   4        0.14       -4.74      4.74 o 
   4   8   4       65.95       62.79      5.57 o 
   5   8   4        3.22        4.60      5.64 o 
   6   8   4        3.15       -1.87      7.64 o 
   7   8   4        0.10       -5.17      6.46 o 
   8   8   4      104.49       90.79      7.93 o 
   1   9   4       76.59       85.00      5.45 o 
   2   9   4      135.58      123.32      6.49 o 
   3   9   4      265.99      271.19      8.44 o 
   4   9   4       43.14       60.05      8.54 o 
   5   9   4        0.04        0.82      5.08 o 
   6   9   4      280.79      262.28     14.94 o 
   0  10   4        0.75       -5.14      8.48 o 
   1  10   4        0.62        8.28      5.87 o 
   2  10   4       50.11       67.20      8.11 o 
   3  10   4       20.81        3.18      7.70 o 
   1   1   5      224.61      225.45      4.04 o 
   2   1   5     1858.61     1737.48      9.59 o 
   3   1   5        3.43        9.02      0.66 o 
   4   1   5        0.19        1.89      0.88 o 
   5   1   5     1458.25     1678.39     12.35 o 
   6   1   5      127.90      129.71      2.91 o 
   7   1   5      400.72      464.27      5.64 o 
   8   1   5      517.95      551.16      8.49 o 
   9   1   5      698.75      699.02      8.65 o 
  10   1   5        2.73        2.78      3.02 o 
  11   1   5      652.16      639.75     11.37 o 
  12   1   5       57.50       52.80      6.42 o 
  13   1   5       32.11       31.76      6.11 o 
   0   2   5     8730.27     8778.94     75.64 o 
   1   2   5     1212.76     1198.81      7.86 o 
   2   2   5      217.45      203.63      2.09 o 
   3   2   5        0.26        5.63      1.56 o 
   4   2   5     1486.19     1547.07     12.42 o 
   5   2   5     2560.45     2632.44     22.85 o 
   6   2   5     2149.92     2266.94     19.51 o 
   7   2   5        3.09        6.75      2.10 o 
   8   2   5      666.81      690.50      8.15 o 
   9   2   5      930.73      915.00     10.70 o 
  10   2   5      573.89      590.48     10.57 o 
  11   2   5        8.96        9.96      3.76 o 
  12   2   5      311.29      290.17      7.77 o 
  13   2   5       99.56       89.47      7.17 o 
   1   3   5      113.92      126.35      1.83 o 
   2   3   5      117.56      126.00      2.05 o 
   3   3   5     2037.08     2281.76     22.14 o 
   4   3   5     1203.46     1032.97     10.44 o 
   5   3   5      104.65       97.07      3.08 o 
   6   3   5      896.59      901.25     12.64 o 
   7   3   5      970.25      928.75     11.49 o 
   8   3   5     2050.57     2082.56     21.08 o 
   9   3   5      150.35      153.16      5.72 o 
  10   3   5       57.55       61.91      7.04 o 
  11   3   5       18.73       18.98      4.20 o 
  12   3   5      253.59      244.95      7.33 o 
  13   3   5      146.32      124.33      7.74 o 
   0   4   5      571.63      548.57      7.82 o 
   1   4   5      138.12      142.88      2.46 o 
   2   4   5      511.32      508.66      5.68 o 
   3   4   5     1979.02     2001.58     18.49 o 
   4   4   5     1326.60     1380.65     15.14 o 
   5   4   5      369.40      429.47      9.05 o 
   6   4   5      144.33      153.51      4.77 o 
   7   4   5     3117.96     3085.08     34.47 o 
   8   4   5        2.55       -0.39      5.74 o 
   9   4   5      149.18      156.33      6.22 o 
  10   4   5        0.20       -2.40      3.81 o 
  11   4   5        5.19       15.37      4.61 o 
  12   4   5       22.19       12.85      4.77 o 
   1   5   5      275.24      315.09      6.98 o 
   2   5   5       41.13       60.75      2.25 o 
   3   5   5      153.31      170.85      4.11 o 
   4   5   5      926.02      970.63     11.72 o 
   5   5   5     1386.42     1365.37     19.97 o 
   6   5   5     4328.44     4413.62     56.36 o 
   7   5   5       84.58       87.63      4.69 o 
   8   5   5       32.81       33.88      4.59 o 
   9   5   5       19.70        4.60      5.15 o 
  10   5   5        3.60       -3.13      5.75 o 
  11   5   5        3.34       12.41      6.05 o 
   0   6   5      478.36      479.96     16.09 o 
   1   6   5      186.28      183.44      5.16 o 
   2   6   5       97.56       80.49      3.55 o 
   3   6   5      232.27      265.84      7.32 o 
   4   6   5      120.10      102.16      6.06 o 
   5   6   5     1954.01     1959.94     25.89 o 
   6   6   5        3.93       12.04      3.56 o 
   7   6   5     1240.27     1254.23     19.72 o 
   8   6   5      533.20      557.63     13.21 o 
   9   6   5      106.07      112.38      6.90 o 
  10   6   5      279.17      268.69      9.66 o 
  11   6   5        7.66       10.34      7.12 o 
   1   7   5        4.97        8.25      3.56 o 
   2   7   5      221.46      229.82      7.21 o 
   3   7   5      344.56      341.84      7.27 o 
   4   7   5     1523.78     1618.43     20.41 o 
   5   7   5      184.35      167.40      6.29 o 
   6   7   5      525.49      530.26     12.57 o 
   7   7   5       34.15       41.51      5.48 o 
   8   7   5       35.33       40.09      6.03 o 
   9   7   5       49.89       39.97      6.14 o 
   0   8   5      295.21      273.67      9.12 o 
   1   8   5       34.51       37.10      4.87 o 
   2   8   5      712.66      726.98     13.28 o 
   3   8   5      516.07      547.86      9.72 o 
   4   8   5      192.68      197.91      6.81 o 
   5   8   5     1195.55     1206.50     17.86 o 
   6   8   5       10.51       10.67      5.39 o 
   7   8   5       83.09       91.29      6.37 o 
   8   8   5      250.08      250.82     12.72 o 
   1   9   5        9.38        3.98      5.85 o 
   2   9   5     1087.75     1118.49     19.00 o 
   3   9   5       23.96       12.25      5.17 o 
   4   9   5      380.29      392.81     12.53 o 
   5   9   5        0.14        8.97      6.07 o 
   6   9   5        3.15        5.07      6.22 o 
   0  10   5     1108.22     1166.56     30.38 o 
   1  10   5       93.06       89.11      7.40 o 
   2  10   5      303.78      309.60     10.08 o 
   0   0   6     5985.72     6108.06    191.39 o 
   1   0   6     8349.87     7956.97     70.00 o 
   2   0   6      277.20      290.12      2.86 o 
   3   0   6     7424.04     7155.37     53.11 o 
   4   0   6      439.56      493.30      5.96 o 
   5   0   6       12.00        5.92      1.41 o 
   6   0   6     2277.86     2526.81     30.29 o 
   7   0   6     1863.94     1742.28     22.10 o 
   8   0   6      293.42      286.01      6.57 o 
   9   0   6     1107.28     1084.71     20.20 o 
  10   0   6       78.95       74.06      6.31 o 
  11   0   6     1220.27     1282.49     21.69 o 
  12   0   6       13.19        9.38      5.55 o 
  13   0   6        1.40       -0.55      9.52 o 
   1   1   6     1746.17     1943.07     33.53 o 
   2   1   6      316.83      311.01      2.46 o 
   3   1   6     4674.42     4772.45     27.46 o 
   4   1   6     3267.93     3253.85     22.55 o 
   5   1   6      411.14      472.44      4.75 o 
   6   1   6     3928.36     3991.66     32.51 o 
   7   1   6      606.10      637.77      6.87 o 
   8   1   6     2337.80     2477.92     23.53 o 
   9   1   6      808.87      760.71     11.26 o 
  10   1   6      149.17      143.37      5.12 o 
  11   1   6      607.83      597.41     10.27 o 
  12   1   6      614.33      618.55     10.75 o 
  13   1   6        0.38       -1.20      4.81 o 
   0   2   6     3550.38     3563.57     28.35 o 
   1   2   6     8326.15     8218.34     50.31 o 
   2   2   6     1944.87     1944.50     13.88 o 
   3   2   6       57.42       88.01      1.50 o 
   4   2   6      172.16      194.79      4.64 o 
   5   2   6     2260.76     2024.75     17.69 o 
   6   2   6      393.96      407.82      5.07 o 
   7   2   6      232.59      229.09      4.17 o 
   8   2   6      127.86      136.16      3.93 o 
   9   2   6      131.50      145.44      4.95 o 
  10   2   6       75.90       74.02      4.93 o 
  11   2   6      117.04      120.73      5.55 o 
  12   2   6        0.39        1.94      4.45 o 
  13   2   6      489.48      487.97     11.25 o 
   1   3   6     5054.97     4864.71     35.63 o 
   2   3   6     1265.40     1256.59     11.22 o 
   3   3   6      549.87      579.01      5.85 o 
   4   3   6     2173.37     2206.73     19.13 o 
   5   3   6       16.18        8.81      1.87 o 
   6   3   6     1682.95     1646.16     18.32 o 
   7   3   6      167.99      138.32      4.52 o 
   8   3   6        0.67        1.12      3.11 o 
   9   3   6     1282.49     1297.40     15.68 o 
  10   3   6        2.95        3.93      3.85 o 
  11   3   6       22.37       19.36      4.92 o 
  12   3   6      147.59      126.26      6.87 o 
   0   4   6     2674.03     2551.88     32.18 o 
   1   4   6        0.09        7.63      3.58 o 
   2   4   6     1305.61     1354.76     12.09 o 
   3   4   6     3632.90     3535.93     30.44 o 
   4   4   6       95.11      107.35      4.19 o 
   5   4   6       39.72       44.98      3.61 o 
   6   4   6      167.70      192.93      5.53 o 
   7   4   6      449.06      438.77      8.76 o 
   8   4   6      241.57      270.71      8.05 o 
   9   4   6       83.80       75.24      5.51 o 
  10   4   6      478.55      453.19      9.39 o 
  11   4   6       86.48       91.60     11.49 o 
  12   4   6       48.04       38.45      6.57 o 
   1   5   6     1887.66     1765.98     15.65 o 
   2   5   6      828.94      858.54      9.72 o 
   3   5   6      412.08      375.10      5.94 o 
   4   5   6      780.46      798.97     10.26 o 
   5   5   6        0.23        2.95      2.81 o 
   6   5   6      131.50      116.41      4.70 o 
   7   5   6      574.39      568.59     10.80 o 
   8   5   6      262.61      261.49      9.74 o 
   9   5   6       77.99       94.40      6.46 o 
  10   5   6        0.09        8.28      5.22 o 
  11   5   6      179.99      204.86      8.11 o 
   0   6   6      496.21      526.54     19.21 o 
   1   6   6      104.47       86.64      3.93 o 
   2   6   6      449.35      452.72      7.63 o 
   3   6   6        7.58        7.91      2.74 o 
   4   6   6      995.41     1064.71     15.75 o 
   5   6   6        0.16        2.21      4.07 o 
   6   6   6        2.21        4.01      3.94 o 
   7   6   6      384.35      336.81      8.67 o 
   8   6   6      199.61      216.76      8.18 o 
   9   6   6      137.47      127.46      6.87 o 
  10   6   6      478.49      474.54     18.15 o 
   1   7   6      378.55      371.49      8.41 o 
   2   7   6      187.94      197.72      7.33 o 
   3   7   6      262.70      239.13      6.60 o 
   4   7   6      179.92      195.81      6.36 o 
   5   7   6      142.50      143.51      7.23 o 
   6   7   6      226.32      225.10      8.69 o 
   7   7   6       73.09       90.34      7.42 o 
   8   7   6       16.17       26.96      6.71 o 
   9   7   6       31.21       36.92      7.30 o 
   0   8   6      123.26      124.40      7.31 o 
   1   8   6      124.81      121.38      5.74 o 
   2   8   6      308.11      319.42      8.23 o 
   3   8   6      302.81      307.00      8.97 o 
   4   8   6      833.88      866.28     18.00 o 
   5   8   6      498.48      489.51     11.57 o 
   6   8   6        7.37       11.32      4.73 o 
   7   8   6      210.14      208.01      8.38 o 
   8   8   6      213.60      219.91     12.50 o 
   1   9   6      172.07      159.01      7.85 o 
   2   9   6       38.15       40.90      8.78 o 
   3   9   6       67.98       70.99      5.83 o 
   4   9   6       64.85       62.90      5.41 o 
   5   9   6       84.12       67.35      7.78 o 
   6   9   6        0.36       -6.50      6.50 o 
   0  10   6      120.38      148.20     17.71 o 
   1  10   6       61.30       68.75      8.15 o 
   2  10   6      304.63      298.08     11.70 o 
   1   1   7       23.73       29.57      0.80 o 
   2   1   7      611.78      630.00      4.28 o 
   3   1   7       55.65       74.97      1.41 o 
   4   1   7      297.79      295.27      3.11 o 
   5   1   7     1084.39     1201.16      9.81 o 
   6   1   7      268.95      294.72      3.88 o 
   7   1   7       86.72       94.87      2.60 o 
   8   1   7      258.77      282.90      5.17 o 
   9   1   7      170.69      177.88      5.01 o 
  10   1   7       11.49       10.15      3.36 o 
  11   1   7      119.79      111.50      5.60 o 
  12   1   7        3.65        5.42      4.15 o 
  13   1   7        2.36        8.29      4.89 o 
   0   2   7     3767.72     3730.28     86.37 o 
   1   2   7     1263.19     1248.85      8.72 o 
   2   2   7      277.16      290.10      2.49 o 
   3   2   7      768.74      773.13      6.49 o 
   4   2   7     1010.97     1149.31      9.98 o 
   5   2   7        6.75       12.86      1.60 o 
   6   2   7      114.94      132.69      3.25 o 
   7   2   7      188.50      203.11      3.78 o 
   8   2   7        3.12        0.52      2.18 o 
   9   2   7       42.85       32.07      3.48 o 
  10   2   7      317.64      319.35      7.50 o 
  11   2   7        8.39       -0.83      3.56 o 
  12   2   7      313.81      304.07      8.26 o 
  13   2   7        0.61        5.16      5.96 o 
   1   3   7      106.05      120.72      1.81 o 
   2   3   7      756.72      765.25      6.70 o 
   3   3   7      199.26      235.78      3.02 o 
   4   3   7     2086.08     2021.53     16.81 o 
   5   3   7      108.02      117.39      2.62 o 
   6   3   7      291.49      279.96      6.37 o 
   7   3   7       23.64       15.40      2.84 o 
   8   3   7       56.93       61.28      3.46 o 
   9   3   7        0.62        9.80      3.72 o 
  10   3   7       14.50        3.87      4.95 o 
  11   3   7       22.38       22.09      4.70 o 
  12   3   7        7.92        6.58      5.08 o 
   0   4   7      658.71      574.64      8.78 o 
   1   4   7      207.24      235.41      3.99 o 
   2   4   7     1201.22     1143.70     10.41 o 
   3   4   7      134.92      121.13      2.55 o 
   4   4   7       88.40       79.06      2.65 o 
   5   4   7      665.97      635.59     11.09 o 
   6   4   7       12.07       17.63      3.33 o 
   7   4   7       65.47       46.74      3.94 o 
   8   4   7      482.92      472.11     11.32 o 
   9   4   7       59.75       56.45      4.89 o 
  10   4   7      834.86      803.91     11.82 o 
  11   4   7        0.33       -0.02      5.02 o 
  12   4   7       73.44       69.80      6.19 o 
   1   5   7      104.92      115.93      2.69 o 
   2   5   7      761.38      727.51      9.53 o 
   3   5   7      103.24       97.24      3.27 o 
   4   5   7      935.38      912.17     11.19 o 
   5   5   7      410.80      385.90      7.07 o 
   6   5   7      443.49      416.92      8.42 o 
   7   5   7      180.10      150.17      6.37 o 
   8   5   7      140.76      138.63      6.18 o 
   9   5   7      510.64      521.24     10.93 o 
  10   5   7      149.13      153.83      7.29 o 
  11   5   7       20.97       16.57      6.95 o 
   0   6   7     1522.25     1471.12     32.05 o 
   1   6   7       30.18       32.24      3.04 o 
   2   6   7      298.51      280.75      5.91 o 
   3   6   7      695.27      714.16     11.11 o 
   4   6   7     1929.00     1900.53     21.60 o 
   5   6   7        1.31       -0.68      4.21 o 
   6   6   7      619.99      650.43     12.28 o 
   7   6   7        0.67       10.51      5.89 o 
   8   6   7     1262.90     1247.95     19.10 o 
   9   6   7        9.55       24.19      5.50 o 
  10   6   7      368.40      381.21     10.96 o 
   1   7   7        3.36       10.16      3.97 o 
   2   7   7      456.64      480.77     10.40 o 
   3   7   7      334.56      337.02      8.58 o 
   4   7   7      700.47      681.45     16.70 o 
   5   7   7      142.99      162.64      9.99 o 
   6   7   7      331.28      335.84     11.83 o 
   7   7   7      422.18      426.04     11.59 o 
   8   7   7      185.97      167.03      9.71 o 
   9   7   7       71.86       69.19      6.53 o 
   0   8   7      601.92      602.37     18.80 o 
   1   8   7      243.39      254.52      8.44 o 
   2   8   7     2424.73     2534.02     33.73 o 
   3   8   7       47.73       57.28      6.15 o 
   4   8   7       56.20       76.12      7.79 o 
   5   8   7        7.24        7.21      7.40 o 
   6   8   7       97.99       96.43      7.31 o 
   7   8   7       32.80       23.19      5.89 o 
   8   8   7      682.15      722.48     17.68 o 
   1   9   7      243.81      245.39      9.64 o 
   2   9   7      184.78      181.81      7.97 o 
   3   9   7       68.59       59.52      5.88 o 
   4   9   7      306.39      317.26     13.92 o 
   5   9   7      218.65      205.00      9.00 o 
   6   9   7      568.46      542.65     14.04 o 
   0  10   7     3212.06     3431.86     84.07 o 
   1  10   7        0.21       -0.07      6.45 o 
   2  10   7      171.60      180.51      9.85 o 
   0   0   8       15.30        9.05      5.48 o 
   1   0   8     5904.30     5652.10     51.04 o 
   2   0   8     1355.52     1280.64     11.64 o 
   3   0   8    11052.09    10783.79    106.15 o 
   4   0   8      551.67      657.70      6.98 o 
   5   0   8     1206.43     1154.05     15.59 o 
   6   0   8       57.94       69.57      2.93 o 
   7   0   8      223.02      162.04      4.28 o 
   8   0   8       89.03       97.40      4.14 o 
   9   0   8        0.00       -3.23      5.10 o 
  10   0   8       49.68       49.75      5.66 o 
  11   0   8     1247.10     1246.80     21.85 o 
  12   0   8      123.04      107.64      8.80 o 
  13   0   8      213.89      205.75     12.08 o 
   1   1   8     4425.50     4502.45     55.44 o 
   2   1   8      631.26      635.24      4.21 o 
   3   1   8     1112.72     1081.42      7.80 o 
   4   1   8     1963.60     2108.07     14.77 o 
   5   1   8      311.96      377.21      4.11 o 
   6   1   8     3941.66     4426.36     37.34 o 
   7   1   8      929.16      895.28      9.19 o 
   8   1   8      112.04      136.50      3.58 o 
   9   1   8      855.16      896.32     11.39 o 
  10   1   8      160.96      164.81      4.89 o 
  11   1   8      117.25      128.80      5.89 o 
  12   1   8        0.15        6.85      7.09 o 
  13   1   8        5.05       -0.99      4.83 o 
   0   2   8      168.81      151.58      5.03 o 
   1   2   8     4404.19     4303.06     94.04 o 
   2   2   8        5.01        7.12      0.87 o 
   3   2   8      103.86       89.15      1.54 o 
   4   2   8      446.84      455.24      4.78 o 
   5   2   8     2311.27     2139.00     18.44 o 
   6   2   8       90.99      110.63      2.68 o 
   7   2   8      298.07      275.83      5.07 o 
   8   2   8        3.41        6.98      2.50 o 
   9   2   8      250.33      232.67      5.33 o 
  10   2   8      142.37      122.96      6.18 o 
  11   2   8      235.21      209.05      6.56 o 
  12   2   8        0.29       -0.47      5.81 o 
  13   2   8      700.16      707.37     15.19 o 
   1   3   8     4260.85     4118.70     31.22 o 
   2   3   8     2215.43     2337.12     21.69 o 
   3   3   8     1503.40     1488.63     12.21 o 
   4   3   8      494.97      585.87      6.19 o 
   5   3   8      484.39      513.92      8.84 o 
   6   3   8        8.41        4.97      2.47 o 
   7   3   8      157.07      170.64      4.23 o 
   8   3   8       80.46      112.32      4.98 o 
   9   3   8      184.24      197.53      5.40 o 
  10   3   8      157.58      134.30      5.98 o 
  11   3   8      328.80      324.96     12.28 o 
  12   3   8        5.19       17.84     12.04 o 
   0   4   8      833.16      730.43      9.83 o 
   1   4   8       88.90       85.25      2.94 o 
   2   4   8       19.60       16.76      1.62 o 
   3   4   8      941.22      883.79     11.19 o 
   4   4   8       95.79      100.28      2.68 o 
   5   4   8      232.37      209.13      5.40 o 
   6   4   8      422.77      431.82      8.59 o 
   7   4   8      228.33      264.32      7.07 o 
   8   4   8      104.88       96.30      6.29 o 
   9   4   8      117.82       98.36      6.02 o 
  10   4   8        1.51        1.88      4.88 o 
  11   4   8      409.29      439.45     17.19 o 
  12   4   8       10.86       17.26      5.63 o 
   1   5   8     2457.26     2394.48     20.53 o 
   2   5   8      833.71      875.18      9.54 o 
   3   5   8      271.35      256.55      4.94 o 
   4   5   8       19.98       27.15      3.24 o 
   5   5   8       86.22      108.21      5.76 o 
   6   5   8      237.95      217.21      6.49 o 
   7   5   8       29.46       34.51      4.34 o 
   8   5   8      103.57       90.49      4.73 o 
   9   5   8      320.49      327.36      9.27 o 
  10   5   8       81.07       72.29      6.42 o 
  11   5   8       96.59      100.38      7.98 o 
   0   6   8       25.62       29.71      3.66 o 
   1   6   8       29.24       30.03      2.82 o 
   2   6   8      543.96      523.43      7.33 o 
   3   6   8       31.69       32.58      3.38 o 
   4   6   8        0.05        3.70      3.01 o 
   5   6   8      577.08      611.54     14.54 o 
   6   6   8       11.43       16.90      5.47 o 
   7   6   8       36.58       20.91      6.73 o 
   8   6   8      269.32      266.74      9.12 o 
   9   6   8       16.93       16.86      5.50 o 
  10   6   8       10.82       11.38      5.60 o 
   1   7   8      484.04      493.14     17.88 o 
   2   7   8      124.58      129.78      6.20 o 
   3   7   8       92.01       80.03      4.40 o 
   4   7   8       37.52       32.85      4.73 o 
   5   7   8      243.09      235.86      8.10 o 
   6   7   8      241.73      235.51     17.28 o 
   7   7   8      326.67      328.51     10.91 o 
   8   7   8        2.62        5.55      5.80 o 
   9   7   8      209.96      205.28      9.15 o 
   0   8   8      261.38      285.64     12.73 o 
   1   8   8       35.28       28.60      5.65 o 
   2   8   8        7.58       15.75      5.55 o 
   3   8   8      259.29      255.18      8.47 o 
   4   8   8        4.62        4.84      4.81 o 
   5   8   8       32.69       19.68      5.59 o 
   6   8   8       14.46        6.77      6.42 o 
   7   8   8        1.22        3.53      5.56 o 
   8   8   8       18.45       24.83      6.54 o 
   1   9   8        1.32       -5.46      5.46 o 
   2   9   8      226.75      220.41      8.51 o 
   3   9   8      329.14      324.26      9.80 o 
   4   9   8       33.91       35.19      7.39 o 
   5   9   8        2.63        7.26      9.39 o 
   6   9   8       34.59       25.23      6.00 o 
   0  10   8       75.74       82.69      8.92 o 
   1  10   8      159.21      145.52      8.07 o 
   1   1   9      248.24      261.48      2.22 o 
   2   1   9     1564.11     1671.21     10.90 o 
   3   1   9     2624.16     2671.71     21.28 o 
   4   1   9        0.11       -0.55      1.14 o 
   5   1   9      380.55      357.02      3.79 o 
   6   1   9        3.99        4.80      1.91 o 
   7   1   9       79.51       70.18      2.60 o 
   8   1   9       52.21       43.82      2.66 o 
   9   1   9      412.54      393.55      6.51 o 
  10   1   9      171.06      167.49      5.73 o 
  11   1   9       43.68       42.00      4.08 o 
  12   1   9       57.72       60.94      4.76 o 
  13   1   9        5.71       -4.71      4.81 o 
   0   2   9      340.40      329.59      3.90 o 
   1   2   9       42.54       37.51      1.68 o 
   2   2   9      302.76      329.47      3.37 o 
   3   2   9     3863.91     4178.45     30.71 o 
   4   2   9     2279.31     2676.21     22.03 o 
   5   2   9        9.51       15.60      1.85 o 
   6   2   9      224.47      247.83      3.93 o 
   7   2   9      112.01      138.78      3.27 o 
   8   2   9      595.49      566.43      8.73 o 
   9   2   9      152.46      138.05      4.54 o 
  10   2   9      159.05      168.50      5.49 o 
  11   2   9       19.32       26.30      5.21 o 
  12   2   9       41.21       27.98      5.61 o 
  13   2   9       11.96        4.78      5.84 o 
   1   3   9      254.23      253.85      3.15 o 
   2   3   9     1717.66     1838.69     16.66 o 
   3   3   9      101.44      132.73      2.35 o 
   4   3   9      646.72      603.50      7.44 o 
   5   3   9       70.47       61.46      3.74 o 
   6   3   9      184.19      218.48      4.69 o 
   7   3   9      298.22      282.73      5.86 o 
   8   3   9      110.74       86.90      4.06 o 
   9   3   9       21.99       10.31      3.53 o 
  10   3   9        3.16        1.19      4.19 o 
  11   3   9       59.71       79.22      8.12 o 
  12   3   9      156.24      144.80      9.99 o 
   0   4   9      457.51      441.30      6.78 o 
   1   4   9      652.68      727.46      7.32 o 
   2   4   9     3754.25     3924.79     34.18 o 
   3   4   9       84.44       81.06      2.16 o 
   4   4   9      176.58      198.96      3.11 o 
   5   4   9      161.29      159.80      5.59 o 
   6   4   9       28.26       14.45      3.66 o 
   7   4   9       85.64       67.86      4.21 o 
   8   4   9     1190.26     1242.85     19.84 o 
   9   4   9        1.73       11.18      8.33 o 
  10   4   9      223.54      219.85      8.70 o 
  11   4   9        0.00       -1.46      5.88 o 
  12   4   9       83.25       81.63      9.28 o 
   1   5   9      530.83      555.38      6.67 o 
   2   5   9      536.90      488.24      5.79 o 
   3   5   9      264.83      268.52      4.47 o 
   4   5   9      330.38      315.00      5.71 o 
   5   5   9      112.23       94.65      3.71 o 
   6   5   9      890.05      834.66     15.36 o 
   7   5   9        0.31       -0.06      3.53 o 
   8   5   9        0.45        1.79      4.26 o 
   9   5   9        7.33       11.75      4.37 o 
  10   5   9       83.48       67.43      7.50 o 
  11   5   9        0.15       -5.76      5.76 o 
   0   6   9     5131.98     5422.31    104.96 o 
   1   6   9       31.06       28.50      2.65 o 
   2   6   9      789.56      798.27     12.32 o 
   3   6   9        4.15        0.29      2.46 o 
   4   6   9      221.35      226.55      5.56 o 
   5   6   9      114.66      101.19      5.97 o 
   6   6   9      230.70      239.06     13.13 o 
   7   6   9      105.18      108.03      6.47 o 
   8   6   9      279.30      271.17      8.61 o 
   9   6   9       66.22       52.42      6.34 o 
  10   6   9      591.41      604.92     20.74 o 
   1   7   9       25.67       29.47      4.09 o 
   2   7   9       28.68       32.65      4.36 o 
   3   7   9       39.57       33.39      5.20 o 
   4   7   9     1534.45     1534.94     24.36 o 
   5   7   9       83.25       70.23      6.23 o 
   6   7   9      547.19      540.62     12.13 o 
   7   7   9       31.90       26.28      6.06 o 
   8   7   9       76.91       80.07      7.95 o 
   9   7   9       49.39       54.09      7.37 o 
   0   8   9     1890.66     1965.15     39.63 o 
   1   8   9        7.60        4.95      7.35 o 
   2   8   9     1151.41     1250.52     20.19 o 
   3   8   9       26.35       18.95      5.53 o 
   4   8   9       13.30       10.87      4.98 o 
   5   8   9       32.43       39.47      5.48 o 
   6   8   9       44.27       54.47      6.30 o 
   7   8   9      123.94      121.03      9.41 o 
   8   8   9      278.78      289.36     11.43 o 
   1   9   9      514.33      505.44     11.41 o 
   2   9   9      540.96      549.09     17.84 o 
   3   9   9        0.37       -0.94      7.37 o 
   4   9   9      546.95      565.71     13.66 o 
   5   9   9        4.33        9.74      6.02 o 
   0  10   9      550.15      557.26     24.35 o 
   0   0  10     3032.90     2998.85    762.97 o 
   1   0  10       11.98       18.75      1.48 o 
   2   0  10     1591.68     1550.11     13.95 o 
   3   0  10      750.88      619.36      7.44 o 
   4   0  10     3610.78     4196.51     43.14 o 
   5   0  10      987.21      909.04     14.25 o 
   6   0  10       49.68       41.04      2.92 o 
   7   0  10      652.92      621.36     14.33 o 
   8   0  10      135.77      139.39      5.17 o 
   9   0  10        1.84        6.67      4.08 o 
  10   0  10        0.01        2.65      4.37 o 
  11   0  10      268.31      275.21      9.63 o 
  12   0  10      580.05      581.93     18.73 o 
  13   0  10      142.04      167.14     10.93 o 
   1   1  10     6950.20     6775.35     44.42 o 
   2   1  10      187.67      186.00      2.63 o 
   3   1  10      581.99      505.08      4.23 o 
   4   1  10      453.80      483.75      4.45 o 
   5   1  10     1650.64     1667.36     14.06 o 
   6   1  10      324.30      350.90      4.44 o 
   7   1  10     1093.72     1106.72     11.13 o 
   8   1  10       89.35      106.85      3.84 o 
   9   1  10     1334.35     1275.80     14.19 o 
  10   1  10        1.00        3.54      3.76 o 
  11   1  10      435.43      454.76      8.76 o 
  12   1  10        7.66        3.20      4.43 o 
  13   1  10       24.47       27.16      5.71 o 
   0   2  10     2058.96     1985.45     18.26 o 
   1   2  10      107.39       90.41      1.50 o 
   2   2  10      323.81      385.18      3.52 o 
   3   2  10      274.09      234.15      2.94 o 
   4   2  10        9.81        3.18      1.68 o 
   5   2  10     1761.43     1618.96     13.91 o 
   6   2  10      117.31      131.95      2.71 o 
   7   2  10      726.60      733.46      8.36 o 
   8   2  10        0.01        0.93      2.43 o 
   9   2  10        4.04        4.57      2.78 o 
  10   2  10       97.36       78.82      4.10 o 
  11   2  10      121.76      140.42      5.70 o 
  12   2  10        0.89       -3.45      5.52 o 
   1   3  10     2717.67     2471.89     20.34 o 
   2   3  10       18.90       19.38      1.10 o 
   3   3  10       15.35       30.10      1.85 o 
   4   3  10      639.86      612.45      6.71 o 
   5   3  10       13.47       16.87      2.46 o 
   6   3  10      505.41      500.14      7.50 o 
   7   3  10     1796.13     1710.38     21.71 o 
   8   3  10      216.37      222.35      5.77 o 
   9   3  10      539.86      570.57      9.09 o 
  10   3  10        0.58       -1.65      4.56 o 
  11   3  10      324.85      344.19     10.30 o 
  12   3  10        1.05       -6.04      6.04 o 
   0   4  10     1891.95     2049.89     24.37 o 
   1   4  10        3.19        4.94      1.25 o 
   2   4  10       32.50       22.80      1.79 o 
   3   4  10     1286.12     1256.07     11.92 o 
   4   4  10      241.17      271.27      4.23 o 
   5   4  10     1506.94     1471.11     18.27 o 
   6   4  10        2.63        4.91      3.11 o 
   7   4  10      403.76      404.19      9.21 o 
   8   4  10      485.47      465.90      9.52 o 
   9   4  10       40.94       32.58      5.78 o 
  10   4  10       14.56        9.45      5.03 o 
  11   4  10      260.94      275.26      9.08 o 
  12   4  10      189.52      189.41     10.09 o 
   1   5  10       35.04       17.63      1.71 o 
   2   5  10      320.70      347.55      4.93 o 
   3   5  10      299.19      284.92      5.00 o 
   4   5  10       11.60        8.20      2.20 o 
   5   5  10      269.03      254.81      5.18 o 
   6   5  10      512.96      496.36      9.96 o 
   7   5  10      220.62      232.42      6.49 o 
   8   5  10        8.30       15.62      5.05 o 
   9   5  10      618.48      683.76     12.12 o 
  10   5  10      179.99      168.45      8.88 o 
  11   5  10       33.57       38.11      8.62 o 
   0   6  10      243.68      273.61     10.90 o 
   1   6  10      757.21      772.77     11.82 o 
   2   6  10       14.68       18.92      2.51 o 
   3   6  10     1160.36     1178.13     16.70 o 
   4   6  10        0.20        9.36      3.41 o 
   5   6  10      502.29      531.55     10.75 o 
   6   6  10       10.46       10.15      4.45 o 
   7   6  10      332.51      350.35     10.00 o 
   8   6  10       43.40       35.32      6.33 o 
   9   6  10        2.35        3.78      6.36 o 
  10   6  10       48.33       50.17      7.41 o 
   1   7  10       33.27       37.00      3.95 o 
   2   7  10      190.74      187.89      6.19 o 
   3   7  10        2.36        5.88      4.57 o 
   4   7  10      238.21      236.33      7.59 o 
   5   7  10       20.79        6.74      4.75 o 
   6   7  10       97.42      109.01     10.15 o 
   7   7  10      287.77      316.92     16.23 o 
   8   7  10      215.47      217.82      9.10 o 
   9   7  10       46.52       56.36      8.14 o 
   0   8  10      373.22      397.36     15.02 o 
   1   8  10      176.47      177.42      7.41 o 
   2   8  10       80.87       79.58      5.24 o 
   3   8  10      715.89      731.84     13.50 o 
   4   8  10        3.76        9.88      6.35 o 
   5   8  10      275.55      274.53      9.16 o 
   6   8  10       19.62       25.05      6.29 o 
   7   8  10        0.33        7.18      5.59 o 
   1   9  10       44.26       35.17      6.82 o 
   2   9  10        8.40        1.21      5.21 o 
   3   9  10        0.79        1.31      6.73 o 
   4   9  10        4.45       -3.01      6.12 o 
   5   9  10        7.77        9.64      6.71 o 
   1   1  11      405.98      450.04      3.71 o 
   2   1  11      189.96      198.98      2.98 o 
   3   1  11      317.46      313.41      3.30 o 
   4   1  11      339.66      368.07      4.36 o 
   5   1  11      121.15      172.83      3.03 o 
   6   1  11     1274.02     1344.16     14.54 o 
   7   1  11        0.44        0.82      2.00 o 
   8   1  11      148.42      148.38      4.49 o 
   9   1  11      288.68      283.49      8.40 o 
  10   1  11       26.76       16.26      3.57 o 
  11   1  11       66.99       63.23      5.06 o 
  12   1  11       89.70       82.25      7.31 o 
  13   1  11        1.27        4.19      6.08 o 
   0   2  11       18.33       11.14      1.05 o 
   1   2  11        0.01        0.43      0.67 o 
   2   2  11      485.19      515.55     11.82 o 
   3   2  11        2.39        7.59      1.23 o 
   4   2  11      175.37      162.84      3.28 o 
   5   2  11      140.24      147.45      4.02 o 
   6   2  11       43.52       51.74      2.91 o 
   7   2  11        0.27       -1.21      2.18 o 
   8   2  11      360.81      348.47      7.32 o 
   9   2  11        4.89        3.60      3.66 o 
  10   2  11       40.99       59.68      4.01 o 
  11   2  11       38.24       27.59      4.74 o 
  12   2  11       75.41       61.29      6.46 o 
   1   3  11      798.43      891.23     17.64 o 
   2   3  11       58.60       79.99      2.04 o 
   3   3  11      300.99      358.28      3.82 o 
   4   3  11     1928.85     1986.72     18.54 o 
   5   3  11      750.13      787.69      9.34 o 
   6   3  11       23.89       24.97      3.11 o 
   7   3  11      196.82      156.16      4.68 o 
   8   3  11      741.50      723.10     13.38 o 
   9   3  11       43.78       38.85      4.05 o 
  10   3  11      467.61      469.05     12.64 o 
  11   3  11        7.61        5.62      4.87 o 
  12   3  11       17.09       23.60      6.43 o 
   0   4  11     3227.86     3402.66     39.34 o 
   1   4  11      533.96      551.95      5.94 o 
   2   4  11      113.39      101.43      2.99 o 
   3   4  11      772.93      792.63      8.03 o 
   4   4  11       73.72       69.60      2.62 o 
   5   4  11        6.79        7.70      2.82 o 
   6   4  11      345.19      344.09     10.88 o 
   7   4  11       31.00       20.78      4.37 o 
   8   4  11      142.10      174.87      8.48 o 
   9   4  11        2.68        3.05      4.49 o 
  10   4  11      480.74      505.24     12.35 o 
  11   4  11       18.13       26.14      6.63 o 
  12   4  11        0.37       -1.54      7.14 o 
   1   5  11       97.49      118.91      2.85 o 
   2   5  11      836.80      839.04     10.29 o 
   3   5  11       35.75       37.10      2.91 o 
   4   5  11      621.82      641.19      8.73 o 
   5   5  11        0.41        1.19      3.53 o 
   6   5  11     1611.59     1609.81     22.43 o 
   7   5  11       26.22       25.46      4.46 o 
   8   5  11        8.12        8.98      6.20 o 
   9   5  11       27.63       31.79      5.51 o 
  10   5  11      167.33      189.01      8.33 o 
  11   5  11        9.37       13.46      7.55 o 
   0   6  11      799.13      799.35     17.22 o 
   1   6  11      214.59      220.32      5.63 o 
   2   6  11     1301.43     1316.40     17.06 o 
   3   6  11      691.31      711.98     11.95 o 
   4   6  11      219.99      214.82      6.63 o 
   5   6  11        0.28        3.82      3.60 o 
   6   6  11       55.12       56.54      5.47 o 
   7   6  11       57.96       54.25      5.28 o 
   8   6  11      488.52      519.26     13.20 o 
   9   6  11       16.22       21.15      5.42 o 
  10   6  11      100.23       74.93      7.12 o 
   1   7  11       12.81       14.36      4.23 o 
   2   7  11      775.70      833.42     15.79 o 
   3   7  11       90.86       73.60      5.50 o 
   4   7  11     1248.32     1302.55     20.38 o 
   5   7  11        0.16        1.18      5.42 o 
   6   7  11      613.05      607.55     16.58 o 
   7   7  11        0.12       -1.84      6.92 o 
   8   7  11      446.00      494.99     15.54 o 
   9   7  11        0.84       -6.08      6.28 o 
   0   8  11      527.00      559.95     18.86 o 
   1   8  11        5.14       12.78      4.66 o 
   2   8  11      334.38      350.01     10.45 o 
   3   8  11        0.13        2.61      4.81 o 
   4   8  11       71.81       79.48     11.71 o 
   5   8  11      168.16      176.64      8.52 o 
   6   8  11      295.77      303.80      9.81 o 
   7   8  11       42.85       46.24      8.39 o 
   1   9  11        3.72       10.91      5.02 o 
   2   9  11      435.74      441.72     13.23 o 
   3   9  11        4.43        9.57      5.87 o 
   4   9  11      911.53      940.50     18.95 o 
   5   9  11       28.79       34.02      6.56 o 
   1   0  12     6722.63     7125.41    172.51 o 
   2   0  12       19.16       27.58      1.53 o 
   3   0  12     7223.54     7256.49     72.96 o 
   4   0  12        8.16        5.58      2.57 o 
   5   0  12     1187.99     1027.30     13.02 o 
   6   0  12      783.01      695.97     12.56 o 
   7   0  12        0.20        3.19      2.52 o 
   8   0  12      154.03      175.43      7.05 o 
   9   0  12      198.59      175.04      9.20 o 
  10   0  12      781.11      750.33     16.15 o 
  11   0  12       11.41       20.66      6.74 o 
  12   0  12      511.80      487.63     19.84 o 
  13   0  12      313.16      318.16     20.48 o 
   1   1  12      228.51      170.71      2.15 o 
   2   1  12      277.16      258.89      5.52 o 
   3   1  12      504.51      467.61      4.32 o 
   4   1  12     1003.32      943.87      7.95 o 
   5   1  12       51.41       46.96      2.12 o 
   6   1  12      460.22      430.41      5.85 o 
   7   1  12      580.80      536.79      7.38 o 
   8   1  12       19.97       18.11      2.57 o 
   9   1  12     1148.22     1187.36     13.13 o 
  10   1  12        0.02       -0.27      3.22 o 
  11   1  12       88.37       98.28      6.15 o 
  12   1  12       89.56       95.35      6.68 o 
   0   2  12        2.84       14.23      1.47 o 
   1   2  12     1018.15      951.87      7.71 o 
   2   2  12     4093.94     4197.51    102.38 o 
   3   2  12     4000.86     3868.67     33.22 o 
   4   2  12      304.74      314.74      4.02 o 
   5   2  12     1567.84     1421.48     13.02 o 
   6   2  12       37.70       37.29      2.70 o 
   7   2  12      515.49      472.59      7.06 o 
   8   2  12      840.52      771.09     10.51 o 
   9   2  12        1.09        1.16      4.52 o 
  10   2  12      569.48      552.43      9.72 o 
  11   2  12       39.12       33.26      7.10 o 
  12   2  12      272.79      282.68     12.39 o 
   1   3  12      165.35      113.53      4.98 o 
   2   3  12      533.23      508.55      6.32 o 
   3   3  12      128.09      114.28      2.31 o 
   4   3  12      488.96      446.80      5.65 o 
   5   3  12       29.60       27.92      1.76 o 
   6   3  12      778.86      759.70     10.54 o 
   7   3  12     1169.15     1109.59     13.94 o 
   8   3  12      226.95      214.92      7.04 o 
   9   3  12      316.94      345.96      9.04 o 
  10   3  12       39.86       53.82      6.17 o 
  11   3  12      260.82      295.37      9.71 o 
  12   3  12       24.24       -0.32      6.25 o 
   0   4  12      242.28      230.68      4.30 o 
   1   4  12      109.24      119.42      2.32 o 
   2   4  12        7.22        8.96      1.48 o 
   3   4  12      668.72      577.35      6.53 o 
   4   4  12      933.22      962.63     10.38 o 
   5   4  12     2327.07     2341.39     26.79 o 
   6   4  12      429.33      410.48      8.53 o 
   7   4  12     1005.53      985.21     17.62 o 
   8   4  12      744.32      683.24     14.34 o 
   9   4  12        0.13       -0.77      5.14 o 
  10   4  12      299.79      340.10     11.15 o 
  11   4  12      201.57      198.45      9.34 o 
   1   5  12      513.91      523.42      7.50 o 
   2   5  12      155.44      142.94      3.36 o 
   3   5  12       15.27       19.63      2.50 o 
   4   5  12      759.25      727.95     11.64 o 
   5   5  12      355.13      328.05      8.13 o 
   6   5  12      352.66      331.69      7.57 o 
   7   5  12       47.57       68.99      4.86 o 
   8   5  12      249.72      240.69      8.15 o 
   9   5  12      385.05      425.81     10.90 o 
  10   5  12        2.57        4.40      5.24 o 
  11   5  12       10.87       27.40      7.61 o 
   0   6  12      124.68      149.49      6.38 o 
   1   6  12        7.49       11.97      3.62 o 
   2   6  12       16.05       15.94      3.54 o 
   3   6  12       69.33       72.33      3.65 o 
   4   6  12       39.90       40.79      3.99 o 
   5   6  12      918.81      926.86     16.79 o 
   6   6  12       67.55       63.57      5.94 o 
   7   6  12      515.31      510.67     12.08 o 
   8   6  12      131.71      145.99      6.75 o 
   9   6  12        0.59       -1.62      5.43 o 
  10   6  12      206.61      205.85      9.26 o 
   1   7  12      749.36      790.94     20.71 o 
   2   7  12      114.68      107.14      5.42 o 
   3   7  12       68.98       65.19      5.18 o 
   4   7  12      366.19      364.70     16.80 o 
   5   7  12      135.74      128.02      6.14 o 
   6   7  12      275.50      230.28      8.40 o 
   7   7  12      150.45      144.18      7.41 o 
   8   7  12       47.33       42.64      7.83 o 
   9   7  12       79.65       82.32      8.66 o 
   0   8  12       27.64       25.41     11.09 o 
   1   8  12       22.69       28.50      6.33 o 
   2   8  12       18.63       11.44      5.65 o 
   3   8  12       58.26       66.22      7.59 o 
   4   8  12      294.86      262.37      7.81 o 
   5   8  12       36.55       35.99      5.76 o 
   6   8  12       14.16        7.43      5.49 o 
   7   8  12       63.58       78.82      6.81 o 
   1   9  12      104.79      105.17      6.88 o 
   2   9  12       89.39       79.46      7.24 o 
   3   9  12       83.93       69.56      7.12 o 
   4   9  12       25.75       24.38      7.17 o 
   5   9  12      156.28      140.64      8.95 o 
   1   1  13      922.68      981.58      8.97 o 
   2   1  13      617.69      610.33     12.57 o 
   3   1  13      121.05      134.83      2.33 o 
   4   1  13       19.92       34.89      1.44 o 
   5   1  13        4.38        4.26      1.55 o 
   6   1  13      758.88      819.96      9.43 o 
   7   1  13       14.13       16.32      2.40 o 
   8   1  13      134.66      142.55      4.35 o 
   9   1  13       16.99       16.17      3.53 o 
  10   1  13       22.71       20.32      3.79 o 
  11   1  13      101.32       96.75      5.60 o 
  12   1  13       51.20       49.52      5.74 o 
   0   2  13     2846.71     2938.35     48.11 o 
   1   2  13     2833.67     3124.00     28.26 o 
   2   2  13        3.22        5.91      1.23 o 
   3   2  13      382.10      482.74      4.82 o 
   4   2  13      334.05      343.35      4.15 o 
   5   2  13       54.98       68.53      2.23 o 
   6   2  13        2.75        6.30      2.33 o 
   7   2  13      144.78      121.01      3.80 o 
   8   2  13      324.65      333.44      5.98 o 
   9   2  13      148.65      127.89      5.22 o 
  10   2  13      333.68      324.76      8.60 o 
  11   2  13      241.46      220.33      9.95 o 
  12   2  13       12.76       11.02      7.44 o 
   1   3  13     2168.41     2226.30     19.45 o 
   2   3  13      620.47      667.35     28.85 o 
   3   3  13        0.62        2.81      1.38 o 
   4   3  13      507.14      542.71      6.10 o 
   5   3  13       31.96       26.90      1.71 o 
   6   3  13      150.68      140.06      4.56 o 
   7   3  13        1.10        2.82      2.87 o 
   8   3  13       15.27       24.92      3.94 o 
   9   3  13        2.77        3.35      4.56 o 
  10   3  13      413.14      471.66     15.21 o 
  11   3  13       82.66       68.38      5.75 o 
  12   3  13       53.91       49.16      7.07 o 
   0   4  13      386.74      360.27     23.47 o 
   1   4  13       10.78        8.71      1.44 o 
   2   4  13     2024.91     2089.84     21.87 o 
   3   4  13      507.14      538.65      7.36 o 
   4   4  13       23.23       24.09      2.01 o 
   5   4  13       38.64       29.80      2.90 o 
   6   4  13      115.65      100.59      4.63 o 
   7   4  13        0.89        9.32      3.57 o 
   8   4  13      315.69      297.11      8.74 o 
   9   4  13      129.52      107.52      5.84 o 
  10   4  13      323.33      315.29      9.82 o 
  11   4  13       48.39       45.07      6.94 o 
   1   5  13      842.79      833.09     11.71 o 
   2   5  13     1387.65     1395.41     17.16 o 
   3   5  13      465.00      450.81      8.63 o 
   4   5  13       62.15       61.62      3.26 o 
   5   5  13       63.92       60.13      4.26 o 
   6   5  13      213.35      250.74      8.41 o 
   7   5  13       11.56       10.00      3.99 o 
   8   5  13        2.46        5.01      5.16 o 
   9   5  13       78.17       88.23      7.32 o 
  10   5  13        3.96        6.60      5.59 o 
  11   5  13        5.90       -6.12      6.40 o 
   0   6  13     1678.19     1708.96     31.92 o 
   1   6  13       19.33       14.78      3.41 o 
   2   6  13      295.15      294.27      8.59 o 
   3   6  13      219.57      220.86      5.26 o 
   4   6  13        0.97        1.37      3.33 o 
   5   6  13      214.42      190.34      6.23 o 
   6   6  13      391.37      385.42     11.45 o 
   7   6  13       62.06       48.86      5.46 o 
   8   6  13      247.90      244.32      8.16 o 
   9   6  13        0.82        3.68      5.73 o 
  10   6  13      472.19      493.74     15.24 o 
   1   7  13      240.09      252.29      7.86 o 
   2   7  13      378.34      375.85      9.38 o 
   3   7  13      377.48      384.53     11.37 o 
   4   7  13     1092.27     1116.43     19.46 o 
   5   7  13       46.34       39.03      4.76 o 
   6   7  13       72.86       81.51      8.05 o 
   7   7  13      157.09      152.65      7.91 o 
   8   7  13      129.58      131.17      9.94 o 
   0   8  13      567.32      575.30     16.09 o 
   1   8  13      247.15      233.15      7.60 o 
   2   8  13       79.12       90.81      6.58 o 
   3   8  13        0.05       -2.67      4.76 o 
   4   8  13        2.38        7.89      5.27 o 
   5   8  13       14.35       19.54      5.48 o 
   6   8  13      131.86      130.86      7.88 o 
   7   8  13       77.89       37.39      7.20 o 
   1   9  13       89.30       96.63      6.98 o 
   2   9  13       57.30       60.84      7.57 o 
   3   9  13       75.04       84.58     10.38 o 
   4   9  13      545.40      549.60     14.26 o 
   0   0  14     7403.34     7105.15   1790.31 o 
   1   0  14      691.21      780.96     32.21 o 
   2   0  14     6350.46     6835.14     76.75 o 
   3   0  14      644.87      567.93      7.81 o 
   4   0  14     1952.68     1905.07     19.89 o 
   5   0  14      226.32      229.29      5.31 o 
   6   0  14      754.44      717.29     12.87 o 
   7   0  14       54.33       58.32      4.46 o 
   8   0  14      983.33     1018.93     16.85 o 
   9   0  14      135.84      116.98      6.32 o 
  10   0  14      215.33      218.47     10.82 o 
  11   0  14      491.56      468.04     14.88 o 
  12   0  14      459.80      439.27     17.96 o 
   1   1  14    14091.87    14723.74    205.92 o 
   2   1  14     2505.41     2487.11     92.00 o 
   3   1  14      225.97      190.98      2.66 o 
   4   1  14     1371.74     1314.08     12.07 o 
   5   1  14       63.35       65.05      2.29 o 
   6   1  14     1230.41     1206.60     13.72 o 
   7   1  14      152.87      143.84      4.04 o 
   8   1  14      245.20      263.30      5.65 o 
   9   1  14      319.51      317.19      6.07 o 
  10   1  14       62.93       65.79      5.05 o 
  11   1  14      916.75      871.99     13.75 o 
  12   1  14      538.28      496.74     13.94 o 
   0   2  14     5207.42     5643.21    109.80 o 
   1   2  14      381.14      345.22      4.71 o 
   2   2  14     6381.47     6394.07     59.41 o 
   3   2  14       78.64       66.80      1.79 o 
   4   2  14      292.61      340.89      4.20 o 
   5   2  14      359.61      337.24      4.50 o 
   6   2  14        7.72        9.95      2.37 o 
   7   2  14       42.02       54.93      3.24 o 
   8   2  14      889.81      884.45     11.77 o 
   9   2  14      246.89      230.74      6.86 o 
  10   2  14      870.74      891.15     17.04 o 
  11   2  14      132.84      119.64      7.99 o 
  12   2  14        3.63       -1.28      5.48 o 
   1   3  14      641.95      598.84      6.04 o 
   2   3  14      270.41      258.29     11.46 o 
   3   3  14     3463.79     3503.38     32.07 o 
   4   3  14     2625.47     2588.49     25.34 o 
   5   3  14       87.21       86.01      3.42 o 
   6   3  14      608.08      608.82      8.59 o 
   7   3  14      716.54      689.15     10.76 o 
   8   3  14       41.24       44.56      5.40 o 
   9   3  14     1133.62     1098.01     19.06 o 
  10   3  14       50.66       36.78      6.41 o 
  11   3  14       39.64       47.17      6.89 o 
  12   3  14      451.16      452.55     12.31 o 
   0   4  14     8199.14     8126.71    782.37 o 
   1   4  14      168.87      194.51      7.05 o 
   2   4  14      583.48      590.27      7.32 o 
   3   4  14      792.58      736.43     10.27 o 
   4   4  14     1170.97     1145.64     14.04 o 
   5   4  14      141.11      139.00      4.80 o 
   6   4  14       43.25       39.52      4.04 o 
   7   4  14      136.18      142.57      5.66 o 
   8   4  14      470.48      434.73      8.96 o 
   9   4  14        4.43        3.84      5.37 o 
  10   4  14      442.77      426.02     14.38 o 
  11   4  14      248.29      247.50     10.36 o 
   1   5  14       10.86        9.91      1.91 o 
   2   5  14      331.20      306.60      5.61 o 
   3   5  14     1002.25      998.41     14.43 o 
   4   5  14      666.65      652.82      9.92 o 
   5   5  14       85.44       91.86      5.65 o 
   6   5  14      342.28      320.50      8.09 o 
   7   5  14      543.91      490.09     10.14 o 
   8   5  14       12.61       11.74      4.92 o 
   9   5  14      484.74      461.96     11.30 o 
  10   5  14      163.82      158.02      8.31 o 
   0   6  14      290.37      288.32     12.09 o 
   1   6  14      383.72      367.14      8.90 o 
   2   6  14     2423.90     2458.30     29.82 o 
   3   6  14      313.30      324.24      7.35 o 
   4   6  14       32.96       34.87      4.93 o 
   5   6  14      465.51      479.64      9.45 o 
   6   6  14        0.02        4.31      4.25 o 
   7   6  14       26.24       24.17      5.88 o 
   8   6  14      132.16      125.46      6.93 o 
   9   6  14       21.01       24.26      7.64 o 
   1   7  14      351.72      362.06      8.96 o 
   2   7  14      276.95      278.70      8.26 o 
   3   7  14      159.88      152.22      6.35 o 
   4   7  14       49.03       57.94      5.09 o 
   5   7  14       47.01       44.91      5.54 o 
   6   7  14      162.01      177.36      8.25 o 
   7   7  14        4.15        1.30      5.84 o 
   8   7  14        1.83        3.01      5.86 o 
   0   8  14      674.12      690.58     23.90 o 
   1   8  14       76.07       62.28      5.46 o 
   2   8  14      169.38      159.04      7.46 o 
   3   8  14      327.56      330.56      9.11 o 
   4   8  14      110.44      103.98      7.65 o 
   5   8  14      192.80      190.78      9.26 o 
   6   8  14        8.89       20.79      5.89 o 
   7   8  14      110.64       95.93     10.52 o 
   1   9  14      118.52      120.25      7.09 o 
   2   9  14        5.16        2.97      6.17 o 
   3   9  14      130.25      111.66      7.88 o 
   4   9  14       94.33       81.88      6.95 o 
   1   1  15       71.05      103.61      3.40 o 
   2   1  15      203.09      191.67      9.38 o 
   3   1  15      310.15      364.81      3.80 o 
   4   1  15      195.69      205.09      3.80 o 
   5   1  15       70.00       84.66      2.17 o 
   6   1  15      261.38      280.03      4.55 o 
   7   1  15       51.47       36.52      3.05 o 
   8   1  15       77.84       68.47      3.69 o 
   9   1  15        5.59       -0.38      3.54 o 
  10   1  15      199.55      191.10      6.53 o 
  11   1  15       14.45       15.10      4.87 o 
  12   1  15       13.75        8.49      7.00 o 
   0   2  15       77.32      108.41      6.21 o 
   1   2  15      362.61      399.71      5.74 o 
   2   2  15     1553.18     1637.39     18.29 o 
   3   2  15      952.48      923.65     14.15 o 
   4   2  15      104.17      131.76      3.32 o 
   5   2  15      277.17      278.10      4.72 o 
   6   2  15      119.37      128.66      4.28 o 
   7   2  15      173.47      162.56      4.61 o 
   8   2  15      146.46      135.25      5.65 o 
   9   2  15      109.66      106.13      5.21 o 
  10   2  15        0.32        2.45      4.59 o 
  11   2  15        1.47        5.38      5.63 o 
  12   2  15       10.66        0.42     10.67 o 
   1   3  15       13.31        5.56      0.91 o 
   2   3  15      134.26      137.30      2.57 o 
   3   3  15       79.10       89.32      2.93 o 
   4   3  15       77.91       79.53      2.90 o 
   5   3  15       37.55       35.91      3.07 o 
   6   3  15      493.95      505.77      9.04 o 
   7   3  15      328.63      306.37      6.47 o 
   8   3  15        1.43        2.59      3.73 o 
   9   3  15        2.43        3.06      4.53 o 
  10   3  15       41.98       32.61      4.69 o 
  11   3  15        9.30        4.38      8.13 o 
   0   4  15     1794.44     1855.17     28.15 o 
   1   4  15      323.48      313.52      4.55 o 
   2   4  15      432.92      429.28      9.34 o 
   3   4  15       13.77       21.18      2.49 o 
   4   4  15        6.27        6.11      2.91 o 
   5   4  15      962.95      932.00     12.99 o 
   6   4  15       24.25       21.01      3.81 o 
   7   4  15       45.27       46.83      4.02 o 
   8   4  15      122.32      113.17      5.77 o 
   9   4  15       44.98       50.41      5.02 o 
  10   4  15       74.73       59.92      6.68 o 
  11   4  15       65.98       89.46      8.07 o 
   1   5  15      657.25      666.58      8.75 o 
   2   5  15       99.05      101.38      3.55 o 
   3   5  15       62.57       74.99      4.99 o 
   4   5  15      626.22      616.09     12.67 o 
   5   5  15      198.72      188.59      6.99 o 
   6   5  15       94.98       74.25      5.36 o 
   7   5  15        0.32        8.03      4.03 o 
   8   5  15        6.83        7.53      5.10 o 
   9   5  15       79.78       77.79      6.09 o 
  10   5  15        3.18        0.95      6.88 o 
   0   6  15     2078.98     2115.12     44.84 o 
   1   6  15      842.57      867.88     14.29 o 
   2   6  15       25.88       23.30      3.40 o 
   3   6  15      193.59      187.35      6.41 o 
   4   6  15      102.50      111.12      5.16 o 
   5   6  15      560.58      556.71     10.28 o 
   6   6  15       57.46       62.89      4.81 o 
   7   6  15      391.67      412.05      9.96 o 
   8   6  15       78.40       61.59      5.60 o 
   9   6  15      136.04      161.76      9.29 o 
   1   7  15      654.27      646.53     12.27 o 
   2   7  15      694.67      689.66     12.72 o 
   3   7  15       34.11       30.97      5.46 o 
   4   7  15      209.50      211.04      7.27 o 
   5   7  15       21.91       28.09      4.90 o 
   6   7  15        7.05        9.13      4.68 o 
   7   7  15       60.57       69.29      9.30 o 
   8   7  15        2.85       10.96      5.69 o 
   0   8  15       87.26      100.71     13.43 o 
   1   8  15      139.08      140.91      8.45 o 
   2   8  15      696.11      737.28     13.90 o 
   3   8  15       14.01       14.80      5.22 o 
   4   8  15       14.67       19.77      5.01 o 
   5   8  15      210.81      223.27      9.37 o 
   6   8  15        0.67        5.69      6.28 o 
   1   9  15       43.19       58.44      9.91 o 
   2   9  15      149.26      150.28      8.88 o 
   3   9  15      270.12      246.24      9.78 o 
   1   0  16       76.62       57.43      5.39 o 
   2   0  16      427.18      392.65      6.24 o 
   3   0  16     1391.10     1307.94     15.63 o 
   4   0  16     4805.85     4526.14     56.15 o 
   5   0  16     1095.83     1189.88     19.08 o 
   6   0  16      202.87      186.08      6.07 o 
   7   0  16      380.62      371.89     10.03 o 
   8   0  16     3946.74     4135.60     55.28 o 
   9   0  16       35.61       45.71      6.90 o 
  10   0  16     1980.39     2029.16     31.13 o 
  11   0  16      188.26      192.17     11.97 o 
  12   0  16      188.59      160.35      9.71 o 
   1   1  16     2836.19     2970.46     26.78 o 
   2   1  16     2588.32     2350.54     49.59 o 
   3   1  16      334.82      373.34      4.10 o 
   4   1  16     5905.38     5847.76     46.69 o 
   5   1  16      543.92      522.35      7.06 o 
   6   1  16     1150.33     1089.26     12.61 o 
   7   1  16      883.93      880.40     11.53 o 
   8   1  16       86.91       95.14      4.18 o 
   9   1  16       12.10       16.64      4.01 o 
  10   1  16       67.36       68.37      5.61 o 
  11   1  16      239.44      249.23      8.70 o 
  12   1  16      291.87      301.43     12.71 o 
   0   2  16     2355.66     2334.91     32.95 o 
   1   2  16      344.09      312.85      5.21 o 
   2   2  16     6316.16     6087.35     56.60 o 
   3   2  16      290.25      285.06     10.44 o 
   4   2  16      243.18      236.44      3.59 o 
   5   2  16      791.26      754.86      9.08 o 
   6   2  16      261.10      280.93      7.27 o 
   7   2  16       40.01       32.96      3.34 o 
   8   2  16     1536.72     1565.02     20.70 o 
   9   2  16        0.25       -3.98      4.08 o 
  10   2  16     1700.16     1804.65     21.43 o 
  11   2  16       94.92       92.68      6.26 o 
  12   2  16      320.49      308.83     12.77 o 
   1   3  16      731.78      714.78      9.05 o 
   2   3  16     1928.09     1924.86     17.59 o 
   3   3  16        6.67        7.74      3.28 o 
   4   3  16     1299.40     1276.26     17.27 o 
   5   3  16       68.37       68.46      4.85 o 
   6   3  16     1689.70     1709.17     21.80 o 
   7   3  16        4.17        9.59      3.30 o 
   8   3  16      213.94      189.15      6.13 o 
   9   3  16     1088.63     1032.40     21.09 o 
  10   3  16      160.00      143.99      6.79 o 
  11   3  16       37.80       34.65      7.14 o 
   0   4  16     5831.55     5824.02     91.90 o 
   1   4  16      537.86      526.92      6.38 o 
   2   4  16     3314.58     3314.67     39.60 o 
   3   4  16       62.01       53.19      2.86 o 
   4   4  16       26.90       28.91      3.32 o 
   5   4  16     1370.78     1366.05     19.94 o 
   6   4  16      517.32      507.78      9.14 o 
   7   4  16      128.47      126.65      6.11 o 
   8   4  16      330.37      324.21      8.69 o 
   9   4  16       69.26       67.77      5.87 o 
  10   4  16      457.51      466.89     12.55 o 
  11   4  16       57.27       57.34      7.70 o 
   1   5  16       20.75       13.77      2.19 o 
   2   5  16      178.79      176.07      4.18 o 
   3   5  16       26.45       23.64      3.09 o 
   4   5  16      440.90      432.59      7.67 o 
   5   5  16       81.03       89.56      4.66 o 
   6   5  16     1401.26     1393.15     17.62 o 
   7   5  16      202.98      184.27      6.11 o 
   8   5  16       65.28       61.24      5.76 o 
   9   5  16      130.04      132.97      6.82 o 
  10   5  16       28.19       23.63      5.77 o 
   0   6  16     3494.45     3609.76     74.60 o 
   1   6  16      152.27      153.30      6.33 o 
   2   6  16      779.45      775.80     12.81 o 
   3   6  16      863.64      883.57     15.39 o 
   4   6  16        2.71        9.19      4.19 o 
   5   6  16       66.41       68.87      5.38 o 
   6   6  16      139.93      136.72      5.91 o 
   7   6  16      100.64       99.51      5.74 o 
   8   6  16      320.28      337.00      9.95 o 
   9   6  16        7.43        5.12      7.79 o 
   1   7  16      160.91      166.84      6.28 o 
   2   7  16       18.90       10.35      6.08 o 
   3   7  16      104.82      103.37      6.46 o 
   4   7  16      834.23      823.65     14.08 o 
   5   7  16       40.37       31.70      6.06 o 
   6   7  16       59.53       51.67      6.06 o 
   7   7  16       30.68       23.47      5.21 o 
   8   7  16      221.71      214.04      9.32 o 
   0   8  16      313.54      292.21     12.94 o 
   1   8  16      814.24      793.53     14.30 o 
   2   8  16       85.47       98.91      6.75 o 
   3   8  16      541.74      547.55     12.93 o 
   4   8  16      231.30      213.40      8.42 o 
   5   8  16        6.55        3.92      6.37 o 
   6   8  16       42.04       47.11      6.37 o 
   1   9  16      103.06       93.69      9.04 o 
   2   9  16      259.33      224.31      8.97 o 
   3   9  16        0.02        0.52      6.26 o 
   1   1  17        3.18        8.69      1.22 o 
   2   1  17      160.26      185.34      3.32 o 
   3   1  17       17.47       13.46      1.06 o 
   4   1  17      223.57      207.95      3.75 o 
   5   1  17      331.46      338.30      5.84 o 
   6   1  17      713.35      756.85      9.42 o 
   7   1  17     1270.11     1258.57     14.64 o 
   8   1  17        0.09       -2.14      3.43 o 
   9   1  17      943.77      901.01     12.89 o 
  10   1  17       55.65       52.27      6.08 o 
  11   1  17      118.60      134.32      7.27 o 
  12   1  17       33.22       20.56      7.03 o 
   0   2  17      155.87      156.61      5.92 o 
   1   2  17      951.85     1017.67     11.42 o 
   2   2  17        1.45        0.36      1.17 o 
   3   2  17      853.87      810.44     24.00 o 
   4   2  17     2420.22     2472.03     28.54 o 
   5   2  17     1520.93     1503.61     18.49 o 
   6   2  17      131.12      101.41      4.51 o 
   7   2  17      539.23      524.73     10.48 o 
   8   2  17      613.83      641.43     10.71 o 
   9   2  17       23.99       24.48      4.99 o 
  10   2  17      236.83      230.15      7.43 o 
  11   2  17      228.82      202.59      8.12 o 
   1   3  17       12.96       22.33      2.24 o 
   2   3  17       46.49       31.16      1.77 o 
   3   3  17      373.62      360.04     14.76 o 
   4   3  17       77.52       87.65      4.03 o 
   5   3  17      497.18      447.26      9.14 o 
   6   3  17      601.82      629.69      9.78 o 
   7   3  17       59.73       50.73      4.61 o 
   8   3  17      553.87      505.52      9.70 o 
   9   3  17       15.49       12.40      4.27 o 
  10   3  17        1.19       -5.52      5.52 o 
  11   3  17      195.53      187.29      9.70 o 
   0   4  17       32.71       38.09      2.80 o 
   1   4  17      172.73      167.36      3.23 o 
   2   4  17     1378.51     1384.52     16.20 o 
   3   4  17     2950.30     2970.48     41.37 o 
   4   4  17      544.44      528.56      9.22 o 
   5   4  17      149.79      152.72      4.68 o 
   6   4  17       39.12       42.95      4.39 o 
   7   4  17      270.03      273.17      7.18 o 
   8   4  17      113.01      122.90      5.66 o 
   9   4  17        9.43       12.18      4.52 o 
  10   4  17      178.23      158.84      7.03 o 
  11   4  17       12.43        2.03      6.58 o 
   1   5  17      196.18      202.39      4.88 o 
   2   5  17      104.84       94.88      4.01 o 
   3   5  17      830.72      805.76     11.78 o 
   4   5  17      395.03      399.88      7.22 o 
   5   5  17        2.22        3.41      3.08 o 
   6   5  17      290.11      263.38      6.73 o 
   7   5  17      191.30      184.27     10.24 o 
   8   5  17      277.40      253.06      9.46 o 
   9   5  17      115.72      148.11      9.57 o 
  10   5  17      175.56      157.56      7.70 o 
   0   6  17     1462.34     1452.05     32.28 o 
   1   6  17      280.25      273.13      6.47 o 
   2   6  17      818.59      836.79     12.77 o 
   3   6  17      437.13      432.56      8.38 o 
   4   6  17        9.65       13.68      3.58 o 
   5   6  17      322.68      328.44      8.71 o 
   6   6  17        6.16       11.69      4.16 o 
   7   6  17      382.38      357.00     10.73 o 
   8   6  17       12.93       16.24      7.54 o 
   9   6  17       26.72       12.65      6.83 o 
   1   7  17      232.38      239.92      9.31 o 
   2   7  17      162.88      156.54      8.13 o 
   3   7  17      174.54      177.89      6.54 o 
   4   7  17       50.64       42.97      5.15 o 
   5   7  17        0.92       -4.72      4.72 o 
   6   7  17       39.20       27.38      5.81 o 
   7   7  17      294.77      316.60     11.26 o 
   0   8  17     1017.99      997.44     29.21 o 
   1   8  17       21.03       19.71      6.07 o 
   2   8  17      234.44      244.20      9.53 o 
   3   8  17       19.50       22.46      5.76 o 
   4   8  17        3.26        3.06      5.77 o 
   5   8  17      404.35      376.78     10.93 o 
   6   8  17        5.68        3.44      5.48 o 
   1   9  17     1025.82      993.14     23.97 o 
   2   9  17      127.39      113.86     15.17 o 
   0   0  18       25.80       31.05     14.95 o 
   1   0  18     1177.42     1234.43    263.14 o 
   2   0  18       89.78       66.60      3.06 o 
   3   0  18       61.92       62.97      3.12 o 
   4   0  18      356.38      350.04      7.46 o 
   5   0  18     1295.07     1225.19     22.71 o 
   6   0  18     1787.57     1799.72     31.62 o 
   7   0  18     1979.46     1873.69     34.75 o 
   8   0  18     1147.55     1106.81     23.90 o 
   9   0  18       37.52       45.66      7.08 o 
  10   0  18      304.20      336.02     12.71 o 
  11   0  18      155.19      116.34      8.79 o 
  12   0  18       45.92       52.14      9.39 o 
   1   1  18      264.46      254.62      3.81 o 
   2   1  18     2362.53     2377.68     23.51 o 
   3   1  18      219.12      225.99      3.01 o 
   4   1  18     8322.53     8250.90     79.85 o 
   5   1  18      399.93      386.32      6.54 o 
   6   1  18    13317.18    13472.74    162.32 o 
   7   1  18      215.30      229.61      6.51 o 
   8   1  18     2825.05     2859.40     31.13 o 
   9   1  18      716.86      710.37     11.99 o 
  10   1  18        0.82        4.30      4.74 o 
  11   1  18       28.64       18.31      6.40 o 
   0   2  18     1078.25      990.12     21.38 o 
   1   2  18        0.15        4.38      1.39 o 
   2   2  18      141.49      106.60      1.93 o 
   3   2  18      756.92      765.42     30.51 o 
   4   2  18      465.03      453.70      9.08 o 
   5   2  18       43.43       29.81      3.10 o 
   6   2  18     1016.52      986.15     14.68 o 
   7   2  18        1.40       -1.61      3.57 o 
   8   2  18      868.10      914.83     13.85 o 
   9   2  18      102.46      131.50      8.15 o 
  10   2  18      572.89      614.45     12.28 o 
  11   2  18       14.00        9.80      5.26 o 
   1   3  18      149.39      143.45      5.61 o 
   2   3  18     2591.53     2545.99     24.18 o 
   3   3  18      601.48      607.62      8.90 o 
   4   3  18     8234.96     8146.91     93.88 o 
   5   3  18      139.54      145.65      5.44 o 
   6   3  18     2160.17     2103.71     23.32 o 
   7   3  18      339.87      308.08      8.16 o 
   8   3  18     1641.47     1606.36     19.85 o 
   9   3  18      148.79      145.32      5.89 o 
  10   3  18       69.19       69.96      9.04 o 
  11   3  18      128.49      120.00      9.47 o 
   0   4  18     2496.79     2458.32     49.34 o 
   1   4  18        8.95        9.89      3.62 o 
   2   4  18      322.05      317.76      5.83 o 
   3   4  18        0.02        3.50      2.89 o 
   4   4  18       19.08       11.45      3.88 o 
   5   4  18      133.58      124.16      4.55 o 
   6   4  18      292.33      306.05      7.40 o 
   7   4  18      577.77      533.21      9.16 o 
   8   4  18      977.88     1059.43     15.79 o 
   9   4  18        0.87       -4.10      4.61 o 
  10   4  18      469.26      490.26     11.84 o 
   1   5  18      517.75      510.47      8.79 o 
   2   5  18     2490.19     2530.47     29.55 o 
   3   5  18      153.77      166.97      4.95 o 
   4   5  18     1276.63     1252.25     16.01 o 
   5   5  18       96.64       73.01      4.18 o 
   6   5  18      969.05      928.39     14.43 o 
   7   5  18       37.79       25.19      4.84 o 
   8   5  18       42.30       50.41      5.86 o 
   9   5  18       36.48       28.64      5.95 o 
  10   5  18      205.06      162.35      7.66 o 
   0   6  18      415.57      412.91     17.74 o 
   1   6  18        2.07        1.70      3.74 o 
   2   6  18     1020.94     1017.92     16.69 o 
   3   6  18      321.09      317.22     10.29 o 
   4   6  18      320.83      325.22      9.82 o 
   5   6  18      214.46      185.89      6.36 o 
   6   6  18      198.23      209.68      6.67 o 
   7   6  18        0.11       -4.64      4.64 o 
   8   6  18      548.58      565.51     13.14 o 
   9   6  18       22.49        5.68      6.35 o 
   1   7  18      515.86      500.14     10.37 o 
   2   7  18       99.04       94.50      5.53 o 
   3   7  18       20.13       12.68      4.75 o 
   4   7  18      345.04      350.93     10.49 o 
   5   7  18       70.99       59.24      6.20 o 
   6   7  18       53.00       68.16      6.50 o 
   7   7  18       48.88       32.66      6.27 o 
   0   8  18      389.81      355.80     17.74 o 
   1   8  18       40.00       47.81      6.83 o 
   2   8  18      514.02      507.84     15.74 o 
   3   8  18        3.66        5.88      5.14 o 
   4   8  18      315.40      277.34     11.55 o 
   5   8  18       22.72       17.85      5.89 o 
   1   9  18       18.80       16.48     11.13 o 
   1   1  19        2.09        2.00      2.10 o 
   2   1  19       27.49       23.71      1.90 o 
   3   1  19       54.04       43.08      2.87 o 
   4   1  19        0.85        0.91      2.28 o 
   5   1  19     1051.24     1078.02     13.91 o 
   6   1  19       25.87       32.42      3.28 o 
   7   1  19        3.17       -0.84      3.68 o 
   8   1  19       45.00       43.37      5.74 o 
   9   1  19      238.29      208.79      7.59 o 
  10   1  19        0.05        5.29      6.27 o 
  11   1  19        1.40        6.14      5.77 o 
   0   2  19      419.60      448.26     12.32 o 
   1   2  19       36.28       37.50      1.54 o 
   2   2  19      328.60      347.93      6.67 o 
   3   2  19     1385.67     1368.78     15.56 o 
   4   2  19       16.88       18.73      3.33 o 
   5   2  19      232.49      222.01      6.26 o 
   6   2  19       43.78       42.70      4.51 o 
   7   2  19     1268.01     1223.80     17.04 o 
   8   2  19       74.51      102.01      6.27 o 
   9   2  19      209.68      190.59      6.89 o 
  10   2  19        2.67       -4.47      4.87 o 
  11   2  19       94.92       85.22      6.97 o 
   1   3  19      172.06      164.05      4.91 o 
   2   3  19       19.95        9.80      2.44 o 
   3   3  19      379.09      393.01      8.31 o 
   4   3  19      108.70      126.81      6.24 o 
   5   3  19      241.15      220.07      6.20 o 
   6   3  19      126.27      124.35      5.61 o 
   7   3  19      775.48      808.69     12.79 o 
   8   3  19      113.24      100.09      6.35 o 
   9   3  19      615.03      641.08     12.84 o 
  10   3  19        7.66       10.71      5.20 o 
  11   3  19       13.04       18.13      6.80 o 
   0   4  19      300.13      288.50     13.86 o 
   1   4  19      197.12      195.91      5.44 o 
   2   4  19      576.70      626.46      8.89 o 
   3   4  19       60.03       66.94      3.06 o 
   4   4  19      336.72      347.12      8.92 o 
   5   4  19     1606.03     1573.69     19.12 o 
   6   4  19        2.23       12.18      3.97 o 
   7   4  19      394.56      362.38      8.27 o 
   8   4  19       24.80       25.56      5.06 o 
   9   4  19      205.61      183.04     11.84 o 
  10   4  19       80.66       81.35      6.67 o 
   1   5  19        0.25       -2.47      2.51 o 
   2   5  19        3.22        6.01      2.60 o 
   3   5  19        5.35        9.85      3.01 o 
   4   5  19      113.13      123.75      4.76 o 
   5   5  19      218.97      225.33      6.91 o 
   6   5  19      233.68      223.64      6.95 o 
   7   5  19       15.80       12.30      4.04 o 
   8   5  19       12.93       10.82      4.80 o 
   9   5  19     1247.37     1306.80     23.77 o 
   0   6  19      403.22      432.29     12.69 o 
   1   6  19        5.20        5.08      2.95 o 
   2   6  19      136.41      124.97      6.04 o 
   3   6  19      304.16      308.59      8.38 o 
   4   6  19      446.36      416.35      9.12 o 
   5   6  19     1820.67     1813.64     25.50 o 
   6   6  19        0.37       -3.94      3.94 o 
   7   6  19      104.28       93.20      6.35 o 
   8   6  19       30.01       24.42      6.62 o 
   1   7  19       10.18       16.83      6.58 o 
   2   7  19        4.63       14.53      7.79 o 
   3   7  19        5.05       11.81      5.02 o 
   4   7  19        4.76        0.58      6.82 o 
   5   7  19      113.82       89.90      7.20 o 
   6   7  19       43.54       31.51      6.62 o 
   7   7  19      400.57      415.69     11.43 o 
   0   8  19       21.07       17.75     13.72 o 
   1   8  19      102.85      112.40      8.40 o 
   2   8  19      295.18      280.42     14.78 o 
   3   8  19     1061.15     1025.19     33.89 o 
   4   8  19        0.09       -2.75      6.86 o 
   5   8  19       53.82       43.00      8.71 o 
   0   0  20     3192.08     2745.01     89.19 o 
   1   0  20      408.00      379.36    108.41 o 
   2   0  20     3899.92     3646.99     48.52 o 
   3   0  20        0.48        0.15      2.69 o 
   4   0  20        3.92        0.77      4.17 o 
   5   0  20      196.46      194.92      9.71 o 
   6   0  20      140.57      139.47      6.85 o 
   7   0  20      536.84      553.51     30.24 o 
   8   0  20     2047.53     2186.09     47.66 o 
   9   0  20       50.32       53.47      7.08 o 
  10   0  20      321.14      286.24     16.87 o 
  11   0  20       30.71       30.82     11.83 o 
   1   1  20      353.17      335.45      6.38 o 
   2   1  20      464.54      442.91      7.08 o 
   3   1  20      113.72       87.39      5.60 o 
   4   1  20     2876.55     2803.04     36.02 o 
   5   1  20        1.50        2.22      2.44 o 
   6   1  20     4955.37     5007.58     68.47 o 
   7   1  20      179.39      191.25      6.66 o 
   8   1  20      427.49      474.31      9.56 o 
   9   1  20      241.27      229.63      8.07 o 
  10   1  20      108.84      107.16      6.07 o 
  11   1  20       28.01       34.38      6.42 o 
   0   2  20     4584.23     4305.19     62.96 o 
   1   2  20      121.98      125.32      4.18 o 
   2   2  20     2411.15     2293.78     39.36 o 
   3   2  20      138.25      140.74      3.73 o 
   4   2  20      197.02      195.26      5.85 o 
   5   2  20       12.95       14.19      2.99 o 
   6   2  20      631.06      642.99     11.11 o 
   7   2  20        3.15       -0.37      3.40 o 
   8   2  20      660.39      683.52     22.91 o 
   9   2  20       41.83       51.80      5.34 o 
  10   2  20      866.94      854.67     15.94 o 
  11   2  20        0.02        5.93      5.86 o 
   1   3  20       16.21       20.39      4.07 o 
   2   3  20     2352.39     2341.37     29.19 o 
   3   3  20      185.84      177.87      4.79 o 
   4   3  20     3171.89     3056.05     39.90 o 
   5   3  20       25.56       25.17      3.13 o 
   6   3  20      262.72      284.89      6.90 o 
   7   3  20      256.28      241.98      7.18 o 
   8   3  20      498.89      530.03     10.33 o 
   9   3  20      177.61      168.53      8.21 o 
  10   3  20       78.34       92.08      7.09 o 
   0   4  20     4394.13     4405.41    107.38 o 
   1   4  20      112.25      108.32      4.93 o 
   2   4  20      860.82      818.59     27.04 o 
   3   4  20      247.45      253.55      5.75 o 
   4   4  20      613.73      618.91      9.89 o 
   5   4  20      418.62      420.19      8.18 o 
   6   4  20      284.16      290.58      7.07 o 
   7   4  20      566.13      583.76     10.64 o 
   8   4  20      579.93      564.18     12.77 o 
   9   4  20        4.01        0.82      4.63 o 
  10   4  20      509.21      540.57     15.60 o 
   1   5  20       47.48       46.52      4.03 o 
   2   5  20     1879.90     1825.68     27.89 o 
   3   5  20        0.37       -0.88      3.53 o 
   4   5  20      960.77     1011.02     15.41 o 
   5   5  20       18.72       17.50      4.27 o 
   6   5  20      244.19      256.24      8.21 o 
   7   5  20      109.24      107.57      6.65 o 
   8   5  20       11.05       14.49      5.12 o 
   9   5  20       68.47       50.71      6.42 o 
   0   6  20      309.08      303.14     16.11 o 
   1   6  20      112.65      123.90     10.79 o 
   2   6  20     1701.36     1770.96     26.84 o 
   3   6  20       75.19       73.01      5.97 o 
   4   6  20       88.67       85.66      4.77 o 
   5   6  20      327.05      334.72     10.97 o 
   6   6  20       23.37       24.84      4.51 o 
   7   6  20       11.15        9.30      5.32 o 
   8   6  20      574.39      608.49     14.95 o 
   1   7  20       16.12       14.05      7.31 o 
   2   7  20       10.91       11.06      7.14 o 
   3   7  20      136.91      145.26     11.70 o 
   4   7  20      387.44      384.18     11.55 o 
   5   7  20       19.42       19.03      7.30 o 
   6   7  20      261.12      236.74     10.60 o 
   0   8  20      730.63      712.88     32.64 o 
   1   8  20        2.71       -5.35      7.62 o 
   2   8  20      186.26      169.90      9.03 o 
   3   8  20       83.83       62.30      7.63 o 
   4   8  20      175.73      186.67     11.12 o 
   1   1  21      369.56      374.12     13.06 o 
   2   1  21       11.94       16.54      1.95 o 
   3   1  21      730.14      721.72     12.24 o 
   4   1  21      180.96      171.93      5.72 o 
   5   1  21      165.73      158.90      5.78 o 
   6   1  21      419.56      411.49      8.97 o 
   7   1  21      209.35      209.74     10.68 o 
   8   1  21       12.10       14.63      5.34 o 
   9   1  21       40.08       38.44      5.67 o 
  10   1  21      106.19      100.15      6.33 o 
  11   1  21        0.44       11.01      5.76 o 
   0   2  21      103.85      127.64      5.48 o 
   1   2  21      119.58      102.10      5.03 o 
   2   2  21      125.59      115.45      4.02 o 
   3   2  21      205.17      216.61      6.10 o 
   4   2  21     3220.08     3128.40     44.58 o 
   5   2  21     1471.30     1509.23     20.78 o 
   6   2  21       47.95       47.53      4.20 o 
   7   2  21        0.34        2.21      3.54 o 
   8   2  21      302.07      299.21      8.06 o 
   9   2  21       13.99       14.20      4.85 o 
  10   2  21      394.01      443.67     11.51 o 
  11   2  21       68.52       54.40      7.01 o 
   1   3  21      349.74      362.25     11.64 o 
   2   3  21      338.99      351.61      8.81 o 
   3   3  21      741.14      762.22     11.78 o 
   4   3  21       35.90       45.81      4.62 o 
   5   3  21      349.17      362.32      8.20 o 
   6   3  21      251.65      269.91      6.58 o 
   7   3  21        5.18        3.91      3.88 o 
   8   3  21      192.82      210.86      7.77 o 
   9   3  21        4.77       11.23      4.59 o 
  10   3  21        4.57       -4.96      6.69 o 
   0   4  21      101.88      107.82      8.44 o 
   1   4  21      129.41      132.54      5.54 o 
   2   4  21     1664.08     1663.31     36.53 o 
   3   4  21      207.32      209.55      5.37 o 
   4   4  21       16.00       16.93      2.51 o 
   5   4  21      836.10      855.85     16.42 o 
   6   4  21      224.86      225.29      7.13 o 
   7   4  21     1017.28     1018.93     24.20 o 
   8   4  21      599.21      661.34     17.54 o 
   9   4  21       19.80       20.65      7.57 o 
  10   4  21      292.57      294.10     11.92 o 
   1   5  21       39.07       39.20      4.69 o 
   2   5  21      160.85      161.29      6.60 o 
   3   5  21      127.32      126.20      7.08 o 
   4   5  21        0.60       -0.68      4.37 o 
   5   5  21      192.16      214.31      6.33 o 
   6   5  21       18.91       16.88      4.93 o 
   7   5  21      470.04      503.35     14.70 o 
   8   5  21      188.05      197.13      8.01 o 
   9   5  21        0.24       -3.29      6.31 o 
   0   6  21     1930.94     1985.79     39.89 o 
   1   6  21       31.02       44.89      7.24 o 
   2   6  21      128.05      103.16      6.67 o 
   3   6  21      705.54      729.77     13.47 o 
   4   6  21        0.01       -3.66      4.98 o 
   5   6  21      291.58      276.58      9.02 o 
   6   6  21       92.90       90.59      6.19 o 
   7   6  21     1120.14     1110.23     25.01 o 
   8   6  21        1.94       -6.24      7.65 o 
   1   7  21        3.16        1.54      5.43 o 
   2   7  21       19.59       11.75      5.76 o 
   3   7  21       16.55       22.05      5.52 o 
   4   7  21       91.84       94.26     10.50 o 
   5   7  21       20.06       19.56      6.81 o 
   6   7  21       61.62       57.79      7.44 o 
   0   8  21      503.19      487.73     23.04 o 
   1   8  21      194.73      195.41     10.86 o 
   2   8  21      192.03      165.64     10.57 o 
   3   8  21      218.65      183.90     12.05 o 
   4   8  21       36.05       34.00      8.31 o 
   0   0  22     2798.01     2533.88     64.09 o 
   1   0  22      729.82      718.99     19.49 o 
   2   0  22       57.93       63.98      5.99 o 
   3   0  22      444.41      412.30     13.29 o 
   4   0  22     5302.15     5354.99    101.77 o 
   5   0  22     3943.54     4008.90    155.23 o 
   6   0  22      660.83      709.25     25.07 o 
   7   0  22     1503.03     1533.47     36.25 o 
   8   0  22     1913.37     1927.49     34.45 o 
   9   0  22      282.96      266.17     10.89 o 
  10   0  22     1603.07     1753.97     44.80 o 
  11   0  22      379.49      383.21     16.54 o 
   1   1  22     2428.43     2322.93     56.75 o 
   2   1  22     2411.60     2251.82     36.25 o 
   3   1  22     4346.53     4257.65     71.00 o 
   4   1  22     3733.83     3675.70     71.91 o 
   5   1  22      419.31      438.75      9.61 o 
   6   1  22      290.43      282.72      7.34 o 
   7   1  22      171.06      168.01      6.52 o 
   8   1  22      198.40      200.42      7.37 o 
   9   1  22      340.92      329.94      8.90 o 
  10   1  22       48.83       45.01      6.06 o 
  11   1  22      374.12      357.13     14.91 o 
   0   2  22       82.00       77.99      7.07 o 
   1   2  22      119.40      122.83      6.06 o 
   2   2  22     3346.33     3217.61     37.13 o 
   3   2  22      195.39      179.36      5.38 o 
   4   2  22        0.01       -1.59      2.82 o 
   5   2  22      173.29      181.30      5.99 o 
   6   2  22       17.04       15.60      3.62 o 
   7   2  22     1030.50     1032.71     15.89 o 
   8   2  22     1534.43     1645.17     20.62 o 
   9   2  22      580.77      582.50     13.14 o 
  10   2  22      929.79     1000.66     21.52 o 
   1   3  22     2495.75     2532.74     29.76 o 
   2   3  22     1512.92     1488.24     40.50 o 
   3   3  22      198.98      183.10      6.43 o 
   4   3  22      797.22      771.11     11.07 o 
   5   3  22      421.56      425.59      9.95 o 
   6   3  22     1826.65     1848.59     26.95 o 
   7   3  22        3.76        2.48      4.06 o 
   8   3  22        0.94       -4.40      5.06 o 
   9   3  22      445.76      448.95     10.80 o 
  10   3  22       39.88       23.63      5.91 o 
   0   4  22     3389.53     3506.96     60.31 o 
   1   4  22     1517.95     1498.57     19.61 o 
   2   4  22      977.22      935.24     16.66 o 
   3   4  22       93.68       85.10      5.14 o 
   4   4  22      166.30      168.98      5.46 o 
   5   4  22      205.03      224.50      8.27 o 
   6   4  22      350.71      369.47      9.32 o 
   7   4  22        6.42        9.52      4.67 o 
   8   4  22      252.30      264.39      8.66 o 
   9   4  22      397.61      389.15     10.95 o 
   1   5  22      603.05      583.54     11.37 o 
   2   5  22        5.91        1.80      4.98 o 
   3   5  22        5.29        5.07      5.31 o 
   4   5  22      812.93      820.28     12.70 o 
   5   5  22       31.31       22.51      4.88 o 
   6   5  22      744.81      758.87     14.90 o 
   7   5  22        5.51        0.54      4.43 o 
   8   5  22      439.05      452.91     11.99 o 
   0   6  22     2145.41     2206.56     42.10 o 
   1   6  22       56.85       66.68      6.09 o 
   2   6  22      204.20      188.04     10.29 o 
   3   6  22       30.48       36.98      5.74 o 
   4   6  22        5.89       -0.69      4.85 o 
   5   6  22       53.58       64.80      6.90 o 
   6   6  22      410.63      455.12     13.91 o 
   7   6  22      171.52      161.60     11.64 o 
   1   7  22        0.61        3.47      5.68 o 
   2   7  22       10.53        5.95      5.87 o 
   3   7  22        3.44        6.07      6.29 o 
   4   7  22      199.69      177.69      9.10 o 
   5   7  22      153.09      157.99     10.82 o 
   6   7  22      469.18      442.80     17.92 o 
   0   8  22      147.40      132.34     13.85 o 
   1   8  22      159.80      129.75     10.60 o 
   2   8  22      125.80      111.09     10.69 o 
   3   8  22      201.96      187.38      9.98 o 
   1   1  23        5.72        7.07      3.63 o 
   2   1  23       74.28       61.39     12.20 o 
   3   1  23      901.58      842.33     21.85 o 
   4   1  23      475.03      503.67     12.22 o 
   5   1  23       28.34       36.28      4.52 o 
   6   1  23      953.95     1004.77     16.51 o 
   7   1  23      112.99      116.95      7.44 o 
   8   1  23      210.63      215.64      9.83 o 
   9   1  23        1.58        0.77      5.02 o 
  10   1  23        3.96       -3.60      5.39 o 
   0   2  23      156.19      159.63      8.87 o 
   1   2  23     1292.99     1350.55     20.96 o 
   2   2  23     1709.16     1730.52     26.26 o 
   3   2  23      254.48      272.62      6.48 o 
   4   2  23       26.61       29.82      2.89 o 
   5   2  23      574.34      551.92     10.53 o 
   6   2  23        0.00       -2.32      3.43 o 
   7   2  23      322.60      322.99      8.97 o 
   8   2  23      234.39      235.30      8.96 o 
   9   2  23       10.87        8.13      4.85 o 
  10   2  23       12.80        8.21      5.27 o 
   1   3  23      268.34      275.17      7.19 o 
   2   3  23      819.99      850.01     14.29 o 
   3   3  23     1755.57     1757.73     23.83 o 
   4   3  23        7.30        9.77      3.44 o 
   5   3  23      219.93      219.48      6.65 o 
   6   3  23       72.49       75.74      5.01 o 
   7   3  23       66.09       76.96      5.11 o 
   8   3  23       93.00       78.53      5.58 o 
   9   3  23      434.83      413.81     10.89 o 
  10   3  23      537.80      531.13     13.69 o 
   0   4  23     4842.39     4905.05     75.15 o 
   1   4  23       18.81       14.67      3.96 o 
   2   4  23      459.70      475.18     10.84 o 
   3   4  23       12.40        3.51      7.58 o 
   4   4  23       53.10       58.65      7.25 o 
   5   4  23        7.64        3.51      3.73 o 
   6   4  23      281.70      292.97      8.18 o 
   7   4  23      423.93      439.71     11.67 o 
   8   4  23       13.44       14.52      5.07 o 
   9   4  23      257.96      259.61     13.00 o 
   1   5  23     2079.31     2119.31     38.49 o 
   2   5  23        5.10       14.14      7.35 o 
   3   5  23      132.09      121.40      7.72 o 
   4   5  23       39.67       44.86      6.62 o 
   5   5  23      332.64      292.54     10.61 o 
   6   5  23       21.17       19.62      8.35 o 
   7   5  23       16.18       15.54      6.84 o 
   8   5  23        4.42       -0.66      7.67 o 
   0   6  23     2402.08     2358.62     56.99 o 
   1   6  23      705.33      681.80     12.97 o 
   2   6  23      640.37      658.67     14.55 o 
   3   6  23        2.10        9.07      6.28 o 
   4   6  23        2.12        1.73      9.98 o 
   5   6  23       34.09       35.64      6.49 o 
   6   6  23       75.59       70.72     13.40 o 
   7   6  23        8.24       10.85      9.03 o 
   1   7  23     1715.68     1743.12     32.16 o 
   2   7  23      293.13      275.28     11.02 o 
   3   7  23      181.90      163.80     10.19 o 
   4   7  23      190.05      189.74     10.60 o 
   5   7  23        5.39       15.07      7.71 o 
   0   8  23       34.70       27.21     11.47 o 
   1   8  23      152.78      143.93     13.51 o 
   2   8  23      629.14      577.29     44.81 o 
   0   0  24     2596.61     2429.19     58.53 o 
   1   0  24      348.21      265.15     13.02 o 
   2   0  24     2719.60     2675.90     65.62 o 
   3   0  24     1326.91     1256.32     51.10 o 
   4   0  24       12.29        6.78      4.86 o 
   5   0  24      802.03      795.55     23.85 o 
   6   0  24       91.67       97.63      6.78 o 
   7   0  24      252.60      246.41      9.27 o 
   8   0  24      779.61      777.27     18.49 o 
   9   0  24       30.19       55.79      8.93 o 
  10   0  24      317.21      325.30     13.79 o 
   1   1  24     1532.85     1614.20     40.90 o 
   2   1  24       57.57       36.27      4.90 o 
   3   1  24      301.40      269.20     17.40 o 
   4   1  24       88.99       84.28      5.05 o 
   5   1  24      453.52      446.73     14.25 o 
   6   1  24      222.00      211.15      7.09 o 
   7   1  24      201.38      221.01      7.81 o 
   8   1  24        0.13        2.21      5.09 o 
   9   1  24      103.13      116.85      6.54 o 
  10   1  24      130.36      135.30      7.77 o 
   0   2  24     3164.55     3221.42     55.55 o 
   1   2  24      279.61      269.04      9.93 o 
   2   2  24     1203.65     1106.90     25.76 o 
   3   2  24      325.77      329.39     11.75 o 
   4   2  24       44.10       46.27      3.25 o 
   5   2  24      732.74      715.49     19.44 o 
   6   2  24      248.09      234.83      6.63 o 
   7   2  24      433.53      427.73      9.51 o 
   8   2  24      300.08      322.86      9.20 o 
   9   2  24       27.93       23.49      5.16 o 
  10   2  24      602.91      664.63     15.22 o 
   1   3  24       51.08       46.94      4.24 o 
   2   3  24       11.84       13.46      4.28 o 
   3   3  24      584.89      590.66     10.63 o 
   4   3  24      566.98      551.77     12.50 o 
   5   3  24       21.59       20.90      3.80 o 
   6   3  24      191.90      203.83      6.28 o 
   7   3  24      727.52      757.62     16.39 o 
   8   3  24       14.84       10.40      5.27 o 
   9   3  24      253.68      275.32      9.04 o 
   0   4  24     1547.16     1483.68     29.30 o 
   1   4  24      739.06      762.66     13.53 o 
   2   4  24      135.98      132.56      6.66 o 
   3   4  24      281.50      282.05      9.36 o 
   4   4  24       61.10       56.65      6.01 o 
   5   4  24      370.59      398.76     10.87 o 
   6   4  24      182.54      172.91     12.38 o 
   7   4  24      222.64      224.96      8.66 o 
   8   4  24      256.91      261.11      8.25 o 
   9   4  24       65.39       64.82      6.46 o 
   1   5  24      140.89      124.41      6.83 o 
   2   5  24      283.80      275.21     12.48 o 
   3   5  24      302.33      267.16     12.47 o 
   4   5  24      403.57      377.47     11.34 o 
   5   5  24        1.86       -4.13      8.33 o 
   6   5  24      303.16      308.06     16.89 o 
   7   5  24      111.48      109.99     10.68 o 
   8   5  24       51.44       57.84      9.24 o 
   0   6  24      105.37       97.10     17.36 o 
   1   6  24        0.93       -3.60      7.77 o 
   2   6  24      242.44      230.45     12.68 o 
   3   6  24      665.07      664.89     17.19 o 
   4   6  24        4.21       23.69      7.63 o 
   5   6  24      167.48      132.89      9.32 o 
   6   6  24       12.65       10.42      8.22 o 
   1   7  24      164.83      140.82      9.92 o 
   2   7  24      493.43      520.72     19.95 o 
   3   7  24      448.68      409.07     19.21 o 
   4   7  24      256.92      262.59     13.69 o 
   1   1  25      192.62      171.27      7.38 o 
   2   1  25       34.85       26.70      3.95 o 
   3   1  25       58.16       59.26      5.34 o 
   4   1  25       45.53       52.26      6.75 o 
   5   1  25       69.58       67.37      5.43 o 
   6   1  25      794.59      831.09     15.46 o 
   7   1  25       30.13       36.23      5.25 o 
   8   1  25      109.10      112.78      6.51 o 
   9   1  25       11.47       20.68      6.36 o 
  10   1  25       24.38       15.29      6.16 o 
   0   2  25      317.43      295.10      9.74 o 
   1   2  25      820.68      701.61     13.75 o 
   2   2  25       68.96       73.47      5.03 o 
   3   2  25       21.71       32.43      4.39 o 
   4   2  25       71.89       79.27      4.62 o 
   5   2  25        4.90        1.60      3.91 o 
   6   2  25        9.89       14.51      5.19 o 
   7   2  25        5.32        1.16      4.43 o 
   8   2  25      126.57      130.03      6.41 o 
   9   2  25       93.88       96.25      8.68 o 
   1   3  25      435.50      436.38     10.32 o 
   2   3  25       55.92       53.31      5.15 o 
   3   3  25       19.83       31.47      4.62 o 
   4   3  25      499.81      496.47     11.18 o 
   5   3  25       17.33       10.77      4.85 o 
   6   3  25       94.83      100.21      6.49 o 
   7   3  25       99.13      102.32      5.79 o 
   8   3  25      297.25      336.02      9.38 o 
   9   3  25       79.60       79.94      6.61 o 
   0   4  25      422.62      389.97     17.05 o 
   1   4  25      143.54      137.02      6.69 o 
   2   4  25      612.21      632.77     15.07 o 
   3   4  25       28.37       20.49      5.43 o 
   4   4  25       11.50        5.06      4.23 o 
   5   4  25        3.64        1.85      5.94 o 
   6   4  25       81.86       92.77      8.50 o 
   7   4  25        5.82        8.57      6.70 o 
   8   4  25      143.61      125.89      8.27 o 
   1   5  25      102.40      111.81      8.71 o 
   2   5  25     1049.29     1041.31     21.56 o 
   3   5  25      593.41      553.40     17.15 o 
   4   5  25      159.20      160.10      8.04 o 
   5   5  25       96.73       93.44      8.27 o 
   6   5  25      277.57      285.67     11.07 o 
   7   5  25       41.86       23.83      8.72 o 
   0   6  25      821.60      875.14     40.98 o 
   1   6  25      384.69      386.24     13.58 o 
   2   6  25      414.30      405.98     13.72 o 
   3   6  25       76.23       78.50     10.56 o 
   4   6  25       26.15       17.36      6.58 o 
   5   6  25        5.07       18.06      7.44 o 
   6   6  25       64.59       44.55      8.48 o 
   1   7  25       78.98       98.58      9.20 o 
   2   7  25      362.11      380.05     17.85 o 
   3   7  25       47.95       32.60      9.68 o 
   4   7  25      933.84      908.16     27.76 o 
   0   0  26     3772.94     3432.95    109.92 o 
   1   0  26     1236.56     1158.14     42.76 o 
   2   0  26     2158.43     1992.47     77.13 o 
   3   0  26      572.72      585.06     16.02 o 
   4   0  26      130.51      126.97      9.39 o 
   5   0  26     1160.86     1207.33     22.89 o 
   6   0  26       15.72       21.56     11.62 o 
   7   0  26      114.26      104.03     11.03 o 
   8   0  26        8.14       -1.53      6.45 o 
   9   0  26      101.57       79.88      8.78 o 
   1   1  26      837.17      890.74     15.06 o 
   2   1  26       82.93       63.74      5.46 o 
   3   1  26      154.31      140.53      5.36 o 
   4   1  26      101.75      107.02      4.99 o 
   5   1  26      514.91      518.49     13.64 o 
   6   1  26        8.91       12.05      4.72 o 
   7   1  26      179.05      178.19      6.60 o 
   8   1  26      158.62      157.40      6.78 o 
   9   1  26      202.77      211.08      8.65 o 
   0   2  26     2184.05     2006.15     37.09 o 
   1   2  26       26.07       27.77      3.87 o 
   2   2  26      684.56      645.32     15.85 o 
   3   2  26      904.72      916.29     15.08 o 
   4   2  26      256.73      246.45      8.85 o 
   5   2  26      774.95      784.53     15.02 o 
   6   2  26       65.09       66.70      4.82 o 
   7   2  26      515.37      508.43     11.31 o 
   8   2  26       13.68        8.36      7.32 o 
   9   2  26       28.09       29.77      6.46 o 
   1   3  26      484.54      456.69     10.82 o 
   2   3  26        1.81        0.08      3.67 o 
   3   3  26        2.76       -4.10      4.10 o 
   4   3  26        3.37       -1.37      5.03 o 
   5   3  26       83.66       95.70      6.33 o 
   6   3  26       20.80       18.82      5.01 o 
   7   3  26      635.22      641.73     21.15 o 
   8   3  26        0.02       -1.26      7.65 o 
   9   3  26      216.86      197.64      9.30 o 
   0   4  26        7.66       -1.86      7.46 o 
   1   4  26      131.39      123.58      5.82 o 
   2   4  26      318.09      280.77     11.77 o 
   3   4  26      563.30      595.04     14.15 o 
   4   4  26      340.91      331.55      8.85 o 
   5   4  26      687.11      704.41     14.80 o 
   6   4  26        1.21       -1.67      5.76 o 
   7   4  26      247.27      238.32     12.61 o 
   8   4  26      142.82      136.46     13.83 o 
   1   5  26      110.03      118.29      9.40 o 
   2   5  26       97.62       87.89      7.47 o 
   3   5  26      135.08      126.88      8.29 o 
   4   5  26       96.48       93.65     10.21 o 
   5   5  26       77.62       58.99      7.27 o 
   6   5  26       20.45       10.08      6.93 o 
   7   5  26       31.38        8.62      9.42 o 
   0   6  26       24.07       25.51     28.68 o 
   1   6  26      431.73      430.73     21.38 o 
   2   6  26        2.67       16.06      7.22 o 
   3   6  26       21.33       18.63      7.13 o 
   4   6  26       58.52       55.42      8.07 o 
   5   6  26      301.75      276.88     12.66 o 
   1   7  26       96.84      101.95      9.33 o 
   2   7  26      132.16      117.75     12.28 o 
   3   7  26        8.61        5.95      9.70 o 
   1   1  27        0.35        3.80      3.91 o 
   2   1  27      162.18      132.26      8.44 o 
   3   1  27      248.81      242.18     10.01 o 
   4   1  27       46.44       44.15      3.89 o 
   5   1  27       28.46       22.07      3.96 o 
   6   1  27      136.30      128.78      6.46 o 
   7   1  27        3.63       -3.53      4.50 o 
   8   1  27       20.43       22.89      5.78 o 
   9   1  27       70.82       72.63      7.63 o 
   0   2  27      125.55       87.86      8.57 o 
   1   2  27       33.19       20.50      4.10 o 
   2   2  27      116.88       90.25      4.90 o 
   3   2  27      603.17      572.46     13.34 o 
   4   2  27      317.71      288.05      8.50 o 
   5   2  27       61.73       65.39      9.49 o 
   6   2  27       47.91       46.64      5.96 o 
   7   2  27        0.26        3.59      5.25 o 
   8   2  27      100.92       80.19      8.38 o 
   9   2  27        7.77       13.05      5.31 o 
   1   3  27      146.49      155.95      5.86 o 
   2   3  27      604.03      569.51     14.58 o 
   3   3  27      103.10      104.22      5.90 o 
   4   3  27     1395.13     1387.31     25.90 o 
   5   3  27       38.84       26.90      6.80 o 
   6   3  27      156.13      154.01      8.28 o 
   7   3  27      136.47      133.89      9.52 o 
   8   3  27      185.17      184.64      9.09 o 
   0   4  27      106.43       79.12      7.68 o 
   1   4  27      315.41      309.71      8.86 o 
   2   4  27        3.64       11.91      6.32 o 
   3   4  27      113.03      121.80      6.22 o 
   4   4  27        2.83        1.41      4.46 o 
   5   4  27      186.81      188.61      8.64 o 
   6   4  27        0.84       -0.41      6.40 o 
   7   4  27        6.03        4.00      6.29 o 
   1   5  27      310.95      296.54     11.27 o 
   2   5  27     1290.77     1303.70     21.00 o 
   3   5  27        3.29       -2.48      5.92 o 
   4   5  27     1200.28     1187.00     26.19 o 
   5   5  27        2.06       15.04     11.35 o 
   6   5  27      728.32      713.70     24.61 o 
   0   6  27       72.07       89.82     26.51 o 
   1   6  27      186.99      209.42     10.70 o 
   2   6  27       26.12       25.09      7.49 o 
   3   6  27        0.38       -6.18      8.21 o 
   4   6  27       18.43       11.34      8.59 o 
   5   6  27       24.67        7.75      8.30 o 
   1   7  27       61.43       49.66      8.39 o 
   2   7  27      527.99      513.92     21.50 o 
   0   0  28      538.31      588.19     40.01 o 
   1   0  28        8.20        5.09      7.53 o 
   2   0  28      144.32      134.25     10.29 o 
   3   0  28     3256.64     3374.86     67.14 o 
   4   0  28      178.52      207.68     14.28 o 
   5   0  28     1092.20     1129.25     29.52 o 
   6   0  28        5.15       -3.80      5.65 o 
   7   0  28      772.21      841.65     22.36 o 
   8   0  28      115.80      134.04      9.66 o 
   9   0  28        0.50       -6.85      8.35 o 
   1   1  28      738.06      861.31     14.65 o 
   2   1  28      384.98      357.02      8.09 o 
   3   1  28       61.55       78.65      5.37 o 
   4   1  28       83.50       78.32      5.43 o 
   5   1  28       67.48       69.77      5.15 o 
   6   1  28       68.22       70.02      5.81 o 
   7   1  28      204.66      173.20      7.27 o 
   8   1  28        1.16       -2.81      4.44 o 
   9   1  28      244.95      249.66     10.67 o 
   0   2  28      221.13      185.60     10.48 o 
   1   2  28      831.05      835.73     13.62 o 
   2   2  28      630.07      672.24     12.99 o 
   3   2  28      370.50      375.60      9.33 o 
   4   2  28        6.73       14.08      4.98 o 
   5   2  28     2140.83     2285.40     40.34 o 
   6   2  28        0.70       -4.02      8.73 o 
   7   2  28      317.35      318.35     13.58 o 
   8   2  28       14.05       17.00      6.71 o 
   1   3  28      629.53      701.03     15.96 o 
   2   3  28        0.19       -4.79      4.79 o 
   3   3  28      208.22      219.08      8.79 o 
   4   3  28       34.40       22.42      5.12 o 
   5   3  28       26.47       25.73      5.88 o 
   6   3  28       37.88       20.09      6.67 o 
   7   3  28      197.28      183.06      9.92 o 
   8   3  28        1.93       -0.58     10.79 o 
   0   4  28     1298.64     1392.02     47.41 o 
   1   4  28        1.26        6.94      5.16 o 
   2   4  28        0.38        0.93      6.57 o 
   3   4  28      664.24      716.58     15.56 o 
   4   4  28       47.69       40.86      7.30 o 
   5   4  28      288.97      292.52     10.28 o 
   6   4  28       13.00       12.36      6.78 o 
   7   4  28      275.48      268.45     12.58 o 
   1   5  28      656.61      668.19     18.62 o 
   2   5  28        9.59        5.71      7.22 o 
   3   5  28      197.14      193.56      9.13 o 
   4   5  28        8.21       10.52      6.09 o 
   5   5  28        1.53        5.10      6.07 o 
   6   5  28       82.90       72.71     10.79 o 
   0   6  28       25.64        8.61     10.92 o 
   1   6  28       39.34       50.88     11.89 o 
   2   6  28       94.94       74.42      9.06 o 
   3   6  28      107.49      106.86     13.14 o 
   4   6  28       28.22       22.46      7.47 o 
   1   1  29       17.34       16.19      4.40 o 
   2   1  29       24.26       20.92      3.71 o 
   3   1  29        0.46        3.33      4.06 o 
   4   1  29       31.72       33.97      8.60 o 
   5   1  29       17.91       12.08      5.30 o 
   6   1  29        2.27       -1.07      6.08 o 
   7   1  29        1.47       -3.30      4.91 o 
   8   1  29       15.97       29.76      5.76 o 
   0   2  29      179.62      190.65     10.39 o 
   1   2  29       78.79       68.45      4.93 o 
   2   2  29       57.84       51.12      5.87 o 
   3   2  29      130.01      146.27      6.58 o 
   4   2  29        0.05        3.75      4.45 o 
   5   2  29      136.94      135.20      7.42 o 
   6   2  29       10.03       16.70      6.62 o 
   7   2  29      147.93      157.82     15.15 o 
   8   2  29      246.33      282.78     13.79 o 
   1   3  29       19.74       12.66      4.71 o 
   2   3  29      105.07      117.47      5.84 o 
   3   3  29        0.01       -4.45      4.45 o 
   4   3  29      134.95      116.90      7.16 o 
   5   3  29       19.58       30.59      6.05 o 
   6   3  29      137.69      129.54      9.16 o 
   7   3  29       69.23       54.29      7.83 o 
   0   4  29      344.83      339.52     19.88 o 
   1   4  29        3.28       -1.47      5.20 o 
   2   4  29      471.21      493.43     15.69 o 
   3   4  29        0.62        0.45      5.80 o 
   4   4  29       11.10       13.66      7.68 o 
   5   4  29       83.75      101.07      9.35 o 
   6   4  29      251.30      252.95     11.30 o 
   1   5  29       16.12       10.61      7.38 o 
   2   5  29       36.70       29.86      6.62 o 
   3   5  29      159.28      175.39     13.67 o 
   4   5  29      207.65      155.74     11.75 o 
   5   5  29        5.58        7.75      6.72 o 
   0   6  29     1804.83     1956.83     57.02 o 
   1   6  29       15.87       15.23      7.03 o 
   2   6  29      124.78      125.54     15.04 o 
   3   6  29       90.93      107.28      9.84 o 
   0   0  30      386.89      354.31     18.94 o 
   1   0  30        3.98        1.52      8.93 o 
   2   0  30      165.37      187.99     15.11 o 
   3   0  30     2220.25     2245.42     75.48 o 
   4   0  30      221.21      237.80     13.89 o 
   5   0  30      503.04      511.03     38.48 o 
   6   0  30       13.93       26.56      6.22 o 
   7   0  30      177.86      159.97     15.68 o 
   8   0  30        6.24       -8.03      8.12 o 
   1   1  30      395.59      455.13     16.06 o 
   2   1  30       14.06       20.10      4.06 o 
   3   1  30      324.45      351.31      9.03 o 
   4   1  30      255.77      302.27     10.07 o 
   5   1  30        6.24       12.51      5.68 o 
   6   1  30      688.03      769.32     17.06 o 
   7   1  30     1062.81     1156.69     24.85 o 
   8   1  30        7.26        0.30      7.43 o 
   0   2  30      373.10      389.58     16.15 o 
   1   2  30      629.91      589.52     19.24 o 
   2   2  30      366.02      355.94      8.82 o 
   3   2  30      530.98      563.13     12.28 o 
   4   2  30       12.15       15.44      5.48 o 
   5   2  30      804.16      808.11     21.18 o 
   6   2  30        9.57        2.66      5.79 o 
   7   2  30      231.98      269.17     11.70 o 
   1   3  30      703.28      750.85     12.63 o 
   2   3  30      249.79      260.12      9.75 o 
   3   3  30      184.45      190.69      7.83 o 
   4   3  30      424.68      455.76     13.02 o 
   5   3  30      215.09      231.16     18.06 o 
   6   3  30        8.19       12.35      7.53 o 
   7   3  30      117.39       94.99      9.17 o 
   0   4  30      503.44      558.98     15.59 o 
   1   4  30       16.34       14.11      5.29 o 
   2   4  30      200.12      176.20     10.73 o 
   3   4  30      454.59      417.54     14.78 o 
   4   4  30       42.77       56.01      6.49 o 
   5   4  30      367.38      410.91     16.70 o 
   6   4  30        6.16        2.44      9.45 o 
   1   5  30      714.21      795.18     36.72 o 
   2   5  30      288.18      291.09     20.59 o 
   3   5  30        7.32       -2.08      9.13 o 
   4   5  30        4.23       -2.36      6.54 o 
   0   6  30       97.87       93.04     22.84 o 
   1   6  30       26.20       29.79      7.88 o 
   2   6  30      162.59      213.01     18.17 o 
   1   1  31       27.52       29.52      8.45 o 
   2   1  31       61.22       68.75      5.42 o 
   3   1  31       30.95       27.83      4.67 o 
   4   1  31        8.14        2.16      4.85 o 
   5   1  31      427.47      444.41     12.19 o 
   6   1  31       88.60       96.02      8.15 o 
   7   1  31      302.56      338.48     11.66 o 
   0   2  31      325.32      286.65     17.60 o 
   1   2  31       40.64       35.75      5.10 o 
   2   2  31        3.84       -3.24      4.23 o 
   3   2  31        1.91       -6.58      6.58 o 
   4   2  31      129.38      131.70      7.14 o 
   5   2  31       36.17       32.39      7.42 o 
   6   2  31       28.82       17.28      6.57 o 
   7   2  31        7.41       -2.85      6.82 o 
   1   3  31      217.55      184.29      7.12 o 
   2   3  31       56.30       59.38      5.66 o 
   3   3  31       88.41       94.89      7.93 o 
   4   3  31      316.91      352.60     15.62 o 
   5   3  31        0.28       -1.13      6.37 o 
   6   3  31      308.40      341.51     12.35 o 
   0   4  31      140.45      129.19      9.19 o 
   1   4  31       25.95        3.20      5.56 o 
   2   4  31      124.40      124.26      8.44 o 
   3   4  31       13.19       12.14      6.09 o 
   4   4  31       71.60       60.94      7.90 o 
   5   4  31       65.31       55.86     10.35 o 
   1   5  31        3.36        9.78     10.06 o 
   2   5  31       33.88       32.46      7.63 o 
   3   5  31       52.18       55.67      7.72 o 
   0   0  32      321.65      362.16     34.95 o 
   1   0  32       84.10       82.73      9.25 o 
   2   0  32      543.10      488.30     25.35 o 
   3   0  32      332.56      426.63     14.99 o 
   4   0  32      193.88      183.46     14.68 o 
   5   0  32     1215.20     1254.14     41.65 o 
   6   0  32       47.23       49.55     14.69 o 
   7   0  32      486.79      493.31     24.41 o 
   1   1  32      446.01      424.33     20.41 o 
   2   1  32      475.57      483.12     21.05 o 
   3   1  32      374.46      374.07     12.59 o 
   4   1  32      630.97      687.84     18.53 o 
   5   1  32        0.01       -3.24      6.81 o 
   6   1  32      264.48      250.10     11.37 o 
   7   1  32      137.15      125.94     10.18 o 
   0   2  32      557.51      566.50     26.18 o 
   1   2  32       79.99       87.17      6.53 o 
   2   2  32      297.20      296.14      8.41 o 
   3   2  32      719.38      795.57     18.62 o 
   4   2  32      152.09      136.26      7.97 o 
   5   2  32      571.37      629.67     16.61 o 
   6   2  32      283.69      317.34     14.81 o 
   1   3  32      875.99      875.69     21.45 o 
   2   3  32      439.20      442.47     12.50 o 
   3   3  32       60.14       47.44      6.54 o 
   4   3  32      648.08      593.97     18.31 o 
   5   3  32        5.70        5.20      7.28 o 
   0   4  32      337.64      291.73     12.19 o 
   1   4  32      134.64      129.07      7.36 o 
   2   4  32      237.60      221.79     15.72 o 
   3   4  32      571.66      575.34     18.08 o 
   4   4  32       35.06       35.87      7.11 o 
   1   5  32      533.88      565.14     31.44 o 
   2   5  32      166.27      160.59     16.59 o 
   1   1  33       45.34       73.42      9.45 o 
   2   1  33      165.57      157.58      9.41 o 
   3   1  33        5.72       21.88      8.53 o 
   4   1  33        0.09       -7.34      7.34 o 
   5   1  33      101.45       62.39      9.14 o 
   6   1  33        0.42       -8.73      8.73 o 
   0   2  33       36.66       27.78      7.51 o 
   1   2  33       20.29       22.75      5.55 o 
   2   2  33       39.27       49.56      9.99 o 
   3   2  33        5.83        8.68      5.33 o 
   4   2  33       27.67       10.27      5.23 o 
   5   2  33       55.32       58.85      6.89 o 
   1   3  33      277.11      309.93      9.95 o 
   2   3  33      194.42      189.57     11.72 o 
   3   3  33       12.38        9.40      7.24 o 
   4   3  33      170.60      149.20      8.73 o 
   5   3  33        7.44        3.55      9.16 o 
   0   4  33       61.62       58.20      8.56 o 
   1   4  33        0.08        3.68     10.86 o 
   2   4  33        0.67       -0.16      6.88 o 
   3   4  33        2.38       14.82      7.69 o 
   0   0  34     2878.74     3265.89    183.19 o 
   1   0  34        0.93       -4.91      8.92 o 
   2   0  34      233.45      214.79     13.23 o 
   3   0  34       69.86       84.10     10.24 o 
   4   0  34       45.64       49.83     11.74 o 
   5   0  34     1721.76     1872.53     75.36 o 
   1   1  34      647.88      805.77     22.16 o 
   2   1  34      350.83      375.02     11.79 o 
   3   1  34       30.64       33.04      6.72 o 
   4   1  34     1095.32     1117.01     33.80 o 
   5   1  34       86.72       92.99     13.72 o 
   0   2  34      581.70      552.24     25.85 o 
   1   2  34        8.63       38.08     10.13 o 
   2   2  34     1088.94     1137.39     39.56 o 
   3   2  34      346.02      370.37     17.91 o 
   4   2  34       21.30       33.81      8.65 o 
   5   2  34      208.59      177.39     11.66 o 
   1   3  34      457.81      478.07     16.09 o 
   2   3  34      342.61      349.00     18.92 o 
   3   3  34       62.37       89.64      7.87 o 
   4   3  34      870.50      890.74     21.23 o 
   0   4  34      632.22      635.33     21.85 o 
   1   4  34      343.65      357.49     12.71 o 
   2   4  34      138.99      133.43     13.15 o 
   1   1  35       25.72       27.68      6.37 o 
   2   1  35        2.03        9.92      8.47 o 
   3   1  35      177.95      170.88     11.09 o 
   4   1  35       29.87       24.70      7.11 o 
   0   2  35      185.68      173.53     14.48 o 
   1   2  35       18.60       27.34      7.82 o 
   2   2  35       31.59       38.93      9.09 o 
   3   2  35      236.26      250.15     12.27 o 
   4   2  35      196.91      211.99     13.04 o 
   1   3  35        1.00        7.95      6.83 o 
   2   3  35        3.91       -4.21      6.03 o 
   0   0  36     2640.65     2576.09    258.64 o 
   1   0  36      171.23      215.19     14.88 o 
   2   0  36     1545.61     1860.69     95.54 o 
   3   0  36      203.17      195.25     16.10 o 
   1   1  36       11.19       15.59      6.50 o 
   2   1  36      772.05      886.51     37.87 o 
   3   1  36       66.76       56.38      8.69 o 
   0   2  36     1501.31     1660.34     96.46 o 
   1   2  36        7.26       15.15      8.26 o 
   2   2  36     1850.51     1814.34     59.83 o 
   1   1  37       14.29       25.57      8.03 o 
                                                 
